# Supplementary material for: Phylogenomics of novel clones of Aeromonas veronii recovered from a freshwater lake reveals unique biosynthetic gene clusters
Source: Microbiol Spectr. 2024 Nov 8;12(12):e01171-24. doi: 10.1128/spectrum.01171-24 (PMC11619367; doi:10.1128/spectrum.01171-24)
Supplement: Table S1 — Summary of the novel alleles and sequence types identified in Aeromonas isolates. [file spectrum.01171-24-s0001.csv]

Table S1 - Summary of the novel alleles and sequence types identified in Aeromonas isolates sequenced in this study
ID	WGS-based ID	schema	gyrB	groL	gltA	metG	ppsA	recA	ST
NB-178	Aeromonas veronii	aeromonas	1066	951	1057	1094	1216	1150	2530
NB-180	Aeromonas caviae	aeromonas	565	953	553	1097	252	1148	2531
NB-181	Aeromonas veronii	aeromonas	1066	951	1057	1094	1216	1150	2530
NB-185	Aeromonas veronii	aeromonas	1065	954	280	1098	1214	1151	2532
NB-187	Aeromonas veronii	aeromonas	1068	950	1055	1096	962	1152	2533
NB-188	Aeromonas veronii	aeromonas	1067	952	1056	1095	1215	493	2534
NB-2	Aeromonas veronii	aeromonas	990	908	996	1033	1142	112	2535
NB-3	Aeromonas veronii	aeromonas	989	909	82	307	144	1073	2536
NB-4	Aeromonas veronii	aeromonas	990	908	996	1033	1142	112	2535
NB-6	Aeromonas veronii	aeromonas	866	700	997	178	1143	1074	2537
NB-7	Aeromonas allosaccharophila	aeromonas	991	910	569	1034	1144	1075	2538
New alleles are indicated in bold and color
