# Supplementary material for: Phylogenomics of novel clones of Aeromonas veronii recovered from a freshwater lake reveals unique biosynthetic gene clusters
Source: Microbiol Spectr. 2024 Nov 8;12(12):e01171-24. doi: 10.1128/spectrum.01171-24 (PMC11619367; doi:10.1128/spectrum.01171-24)
Supplement: Table S2 — Genetic distance among Aeromonas veronii isolates sequenced in this study. [file spectrum.01171-24-s0002.csv]

Table S2 - Genetic distance among Aeromonas veronii isolates sequenced in this study
ID	NB-178	NB-180	NB-181	NB-185	NB-187	NB-188	NB-2	NB-3	NB-4	NB-6	NB-7
NB-178	0	181561	9	54839	54232	53775	54957	53419	54952	53908	82421
NB-180	181561	0	181562	181343	181276	181356	180899	181213	180900	181397	182118
NB-181	9	181562	0	54840	54232	53775	54955	53419	54950	53910	82425
NB-185	54839	181343	54840	0	54335	53717	55233	53481	55233	54115	82628
NB-187	54232	181276	54232	54335	0	50485	52348	50982	52343	50491	81745
NB-188	53775	181356	53775	53717	50485	0	51412	50238	51404	50287	81685
NB-2	54957	180899	54955	55233	52348	51412	0	52081	11	51854	81941
NB-3	53419	181213	53419	53481	50982	50238	52081	0	52082	50420	81909
NB-4	54952	180900	54950	55233	52343	51404	11	52082	0	51853	81936
NB-6	53908	181397	53910	54115	50491	50287	51854	50420	51853	0	81752
NB-7	82421	182118	82425	82628	81745	81685	81941	81909	81936	81752	0
Blue shades represent outgroups; NB-7 - A. allosaccharophila and NB-180 - A. caviae
Gray shade represent isolates with ≤10 SNPs
