# Supplementary material for: Phylogenomics of novel clones of Aeromonas veronii recovered from a freshwater lake reveals unique biosynthetic gene clusters
Source: Microbiol Spectr. 2024 Nov 8;12(12):e01171-24. doi: 10.1128/spectrum.01171-24 (PMC11619367; doi:10.1128/spectrum.01171-24)
Supplement: Table S3 — List of accession number and associated metadata of publicly available Aeromonas veronii genomes. [file spectrum.01171-24-s0003.csv]

Table S3 - List of accession number and associated metadata of publicly available Aeromonas veronii genomes retrieved from the GenBank NCBI database
Assembly ID	Country	Year	Isolation source	Isolation_source_I
GCA_000204115.1	Not Reported	Not Reported	Not Reported	Not Reported
GCA_000297975.1	Not Reported	Not Reported	Human	Blood
GCA_000297995.1	Not Reported	Not Reported	Human	Blood
GCA_000298015.1	Not Reported	Not Reported	Human	Intestine
GCA_000298035.1	Not Reported	Not Reported	Human	Skin: Wound
GCA_000409545.1	Not Reported	2010	Freshwater fish	fish intestine
GCA_000464515.2	Not Reported	1996	Leech	digestive tract
GCA_000754905.1	Japan	2013	Aquatic environment	pond water
GCA_000820225.1	Not Reported	Not Reported	Not Reported	Not Reported
GCA_000820285.1	Not Reported	Not Reported	Not Reported	Not Reported
GCA_000820365.1	Not Reported	Not Reported	Not Reported	Not Reported
GCA_000820385.1	Not Reported	Not Reported	Not Reported	Not Reported
GCA_001446465.1	USA	2014	Human	feces
GCA_001446505.1	USA	2014	Human	feces
GCA_001446535.1	USA	2014	Human	feces
GCA_001446555.1	USA	2014	Human	feces
GCA_001446575.1	USA	2014	Human	feces
GCA_001446635.1	USA	2014	Human	feces
GCA_001446645.1	USA	2014	Human	feces
GCA_001446675.1	USA	2014	Human	feces
GCA_001446695.1	USA	2014	Human	feces
GCA_001446735.1	USA	2014	Human	feces
GCA_001446755.1	USA	2014	Human	feces
GCA_001446775.1	USA	2014	Human	feces
GCA_001446795.1	USA	2014	Human	feces
GCA_001446815.1	USA	2014	Human	feces
GCA_001446835.1	USA	2014	Human	feces
GCA_001446855.1	USA	2014	Human	feces
GCA_001446875.1	USA	2014	Human	feces
GCA_001593245.1	China	2013	Freshwater fish	missing
GCA_001634325.1	USA	2013	Human	Homo sapiens
GCA_001634345.1	China	2008	Human	blood
GCA_001647435.1	USA	2013	Human	Homo sapiens
GCA_001696435.1	India	2015	Human	feces
GCA_001748325.1	Sri Lanka	2008	Aquatic environment	Fresh water
GCA_001908535.1	USA	1988	Human	sputum of drowning victim
GCA_001908555.1	Germany	1991	Aquatic environment	surface water
GCA_001921885.1	Greece	2010	Aquatic environment	Lake Pamvotis surface sentiment
GCA_002214865.1	South Africa	2011	Aquatic environment	surface water
GCA_002339005.1	Spain	Not Reported	Aquatic environment	epidermal mucus of Anguilla anguilla fishes in Ebro delta
GCA_002803925.1	China	2013	Freshwater fish	Megalobrama amblycephala
GCA_002803945.1	China	2013	Not Reported	Not Reported
GCA_002866885.2	India	2017	Human	feces
GCA_002900255.1	China	2017	Human	stool sample
GCA_002906945.1	USA	2009	Freshwater fish	missing
GCA_003013515.1	China	2017	Not Reported	liver
GCA_003036425.1	China	2017	Aquatic environment	pond
GCA_003201375.1	Italy	Not Reported	Not Reported	missing
GCA_003265545.1	China	2017	Animal product (meat)	pork
GCA_003265585.1	China	2017	Human	rectal swab
GCA_003345755.1	China	2017	Freshwater fish	Ictalurus punctatus
GCA_003367095.1	Greece	2015	Freshwater fish	Kidney of diseased fish
GCA_003367105.1	Greece	2009	Freshwater fish	Kidney of diseased fish
GCA_003367135.1	Not Reported	2015	Freshwater fish	Kidney of diseased fish
GCA_003367145.1	Greece	2009	Freshwater fish	Kidney of diseased fish
GCA_003491365.1	South Korea	2017	Freshwater fish	spleen
GCA_003611985.1	USA	2017	Freshwater fish	catfish
GCA_003722175.1	USA	2018	Freshwater fish	catfish
GCA_003859745.1	Brazil	2007	Human	feces
GCA_003990305.1	China	2017	Freshwater fish	Liver
GCA_004123695.1	Israel	2012	Aquatic environment	Microcystis bloom in Lake Kinneret
GCA_004379205.1	Greece	2015	Freshwater fish	Kidney of diseased fish
GCA_004379215.1	Turkey	2009	Freshwater fish	Kidney of diseased fish
GCA_004379225.1	Greece	2015	Freshwater fish	Kidney of diseased fish
GCA_004803495.1	Greece	2015	Aquatic environment	aquaculture (freshwater)
GCA_006226255.1	Not Reported	Not Reported	Freshwater fish	head kidney
GCA_006243165.1	Not Reported	Not Reported	Freshwater fish	gut
GCA_006243395.1	Not Reported	Not Reported	Freshwater fish	gut
GCA_006243415.1	Spain	Not Reported	Aquatic environment	drinking water
GCA_006246165.1	Not Reported	Not Reported	Human	blood
GCA_006246175.1	Not Reported	Not Reported	Human	blood
GCA_006246235.1	Not Reported	Not Reported	Animal	snail
GCA_006246275.1	Not Reported	Not Reported	Human	stool
GCA_006246325.1	Germany	Not Reported	Not Reported	missing
GCA_006246355.1	Not Reported	Not Reported	Human	blood
GCA_006246395.1	Not Reported	Not Reported	Freshwater fish	spleen
GCA_006246485.1	Not Reported	Not Reported	Animal	duck
GCA_006246495.1	Not Reported	Not Reported	Human	Forehead abscess
GCA_006246515.1	France	Not Reported	Aquatic environment	Environment, lake water
GCA_006246555.1	France	Not Reported	Aquatic environment	wastewater treatment plant
GCA_007654995.1	China	2018	Freshwater fish	intestines of sick fish
GCA_008119745.1	Greece	2016	Freshwater fish	kidney of diseased fish
GCA_008119755.1	Greece	2016	Freshwater fish	kidney of diseased fish
GCA_008362895.2	Peru	2014	Aquatic environment	Oxidation pond
GCA_008693705.1	USA	Not Reported	Human	clinical isolate
GCA_008802305.1	South Africa	2017	Aquatic environment	water
GCA_009755745.1	China	2018	Animal	Alligator
GCA_009765635.1	Brazil	2009	Aquatic environment	Aquaculture system
GCA_009765645.1	Brazil	2009	Aquatic environment	Aquaculture system
GCA_009833025.1	India	2016	Freshwater fish	Diseased Labeo rohita fish
GCA_009834065.1	South Korea	2019	Freshwater fish	Silurus asotus
GCA_009834905.1	India	2019	Insect	Insect gut
GCA_011045495.1	China	2017	Freshwater fish	fish
GCA_012029535.1	Thailand	2018	Freshwater fish	missing
GCA_012029545.1	Thailand	2014	Freshwater fish	missing
GCA_012029575.1	Thailand	2014	Freshwater fish	missing
GCA_012029585.1	Thailand	2014	Freshwater fish	missing
GCA_012029595.1	Thailand	2018	Freshwater fish	missing
GCA_013415825.1	China	2014	Freshwater fish	missing
GCA_013620785.1	China	2012	Freshwater fish	Snake
GCA_013620815.1	China	2012	Freshwater fish	healthy gut
GCA_013697145.1	Thailand	2016	Human	blood
GCA_014168715.1	Japan	2018	Aquatic environment	Wastewater
GCA_014168995.1	Japan	2019	Aquatic environment	Wastewater
GCA_014169795.1	Japan	2018	Aquatic environment	Wastewater
GCA_014169835.1	Japan	2019	Aquatic environment	Wastewater
GCA_014169875.1	Japan	2018	Aquatic environment	Wastewater
GCA_015208655.1	South Africa	2019	Animal	rectal swab
GCA_015208695.1	South Africa	2019	Animal	rectal swab
GCA_015208715.1	South Africa	2019	Animal	rectal swab
GCA_015208735.1	South Africa	2019	Animal	rectal swab
GCA_015208765.1	South Africa	2019	Animal	rectal swab
GCA_015318285.1	India	2017	Freshwater fish	Xiphophorus hellerii
GCA_016461675.1	Brazil	2013	Aquatic environment	combined sewer
GCA_016461755.1	Brazil	2013	Aquatic environment	combined sewer
GCA_016728995.1	China	2017	Human	stool
GCA_016729185.1	China	2017	Human	stool
GCA_016729245.1	China	2017	Human	stool
GCA_016729285.1	China	2017	Human	stool
GCA_016729345.1	China	2017	Human	stool
GCA_016729355.1	China	2017	Human	stool
GCA_016729425.1	China	2017	Human	stool
GCA_016729485.1	China	2017	Human	stool
GCA_016729495.1	China	2017	Human	stool
GCA_016729595.1	China	2017	Human	stool
GCA_016729675.1	China	2017	Human	stool
GCA_016729735.1	China	2017	Human	stool
GCA_016729775.1	China	2017	Human	stool
GCA_016729835.1	China	2017	Human	stool
GCA_016729865.1	China	2017	Human	stool
GCA_016729885.1	China	2017	Human	stool
GCA_016729895.1	China	2017	Human	stool
GCA_016729985.1	China	2017	Human	stool
GCA_016805375.1	Brazil	2011	Aquatic environment	Aquaculture (freshwater)
GCA_016902695.1	Thailand	2019	Food	food
GCA_016902715.1	Thailand	2019	Human	Rectal Swab
GCA_016902735.1	Thailand	2019	Food	food
GCA_016902775.1	Thailand	2019	Human	Rectal Swab
GCA_016902795.1	Thailand	2019	Human	Rectal Swab
GCA_016902815.1	Thailand	2019	Human	Rectal Swab
GCA_016902855.1	Thailand	2019	Human	Rectal Swab
GCA_016902875.1	Thailand	Not Reported	Food	food
GCA_016902915.1	Thailand	Not Reported	Food	food
GCA_017310275.1	China	2017	Human	bile
GCA_017315455.1	USA	2020	Plant	organic kale
GCA_018359765.1	Spain	2008	Human	feces
GCA_018359845.1	Spain	2008	Human	feces
GCA_018359905.1	USA	1988	Human	sputum
GCA_019348625.1	Brazil	2009	Freshwater fish	kidney
GCA_019348735.1	Brazil	2009	Freshwater fish	kidney
GCA_019348775.1	Brazil	2011	Freshwater fish	kidney
GCA_019394685.1	Thailand	2019	Human	Rectal Swab
GCA_020172765.2	USA	2015	Aquatic environment	Fresh water lake
GCA_020544445.1	Portugal	2019	Aquatic environment	wastewater
GCA_020639385.1	China	2020	Human	bile
GCA_020640955.1	China	2020	Human	bile
GCA_021165625.1	China	2019	Freshwater fish	muscle tissue
GCA_021586915.1	Australia	2019	Human	feces
GCA_021608235.1	Australia	2020	Human	feces
GCA_021608275.1	Australia	2020	Human	feces
GCA_021608285.1	Australia	2020	Human	feces
GCA_021608325.1	Australia	2020	Human	feces
GCA_021608345.1	Australia	2020	Human	feces
GCA_021608355.1	Australia	2020	Human	feces
GCA_021608365.1	Australia	2020	Human	feces
GCA_021608405.1	Australia	2020	Human	feces
GCA_021608425.1	Australia	2020	Human	feces
GCA_021608445.1	Australia	2020	Human	feces
GCA_021608465.1	Australia	2020	Human	feces
GCA_021608475.1	Australia	2020	Human	feces
GCA_021608505.1	Australia	2020	Human	feces
GCA_021608525.1	Australia	2020	Human	feces
GCA_021608545.1	Australia	2020	Human	feces
GCA_021608565.1	Australia	2020	Human	feces
GCA_021608575.1	Australia	2019	Human	feces
GCA_021608585.1	Australia	2020	Human	feces
GCA_021608615.1	Australia	2019	Human	feces
GCA_021608645.1	Australia	2019	Human	feces
GCA_021608665.1	Australia	2019	Human	feces
GCA_021608675.1	Australia	2019	Human	feces
GCA_021608705.1	Australia	2019	Human	feces
GCA_021608715.1	Australia	2019	Human	feces
GCA_021735905.1	Brazil	2009	Freshwater fish	kidney
GCA_022875935.1	China	2019	Aquatic environment	hospital sewage
GCA_022921155.1	China	2019	Aquatic environment	hospital sewage
GCA_022953315.1	Thailand	2020	Freshwater fish	missing
GCA_022953335.1	Thailand	2020	Freshwater fish	missing
GCA_022953355.1	Thailand	2018	Freshwater fish	missing
GCA_023100745.1	China	2021	Freshwater fish	Liver, Spleen and Kidney
GCA_023913435.1	Nigeria	2016	Aquatic environment	Recreational Beach
GCA_023921405.1	China	2019	Human	blood
GCA_023958325.1	USA	2021	Freshwater fish	skin mucus
GCA_024583155.1	China	2021	Plant	vegetable
GCA_024649335.1	China	2020	Aquatic environment	river water
GCA_024649445.1	China	2020	Aquatic environment	river water
GCA_024649625.1	China	2020	Aquatic environment	river water
GCA_024649745.1	China	2020	Aquatic environment	river water
GCA_024649755.1	China	2020	Aquatic environment	river water
GCA_024649785.1	China	2020	Aquatic environment	river water
GCA_024655985.1	Spain	2020	Freshwater fish	Pet fish
GCA_024752075.1	South Africa	2022	Plant	root
GCA_024808575.1	USA	Not Reported	Not Reported	missing
GCA_024971835.1	China	2019	Aquatic environment	Hospital sewage
GCA_025665435.1	China	2016	Freshwater fish	Odontobutis obscura
GCA_025755875.1	India	2015	Aquatic environment	pond
GCA_026016025.1	China	2010	Freshwater fish	Fish
GCA_026230455.1	USA	2021	Freshwater fish	cultured from catfish
GCA_026230465.1	USA	2021	Freshwater fish	gut of diseased catfish
GCA_026230485.1	USA	2021	Freshwater fish	kidney of diseased catfish
GCA_026230505.1	USA	2022	Freshwater fish	kidney of diseased catfish
GCA_026230515.1	USA	2021	Freshwater fish	gut of healthy catfish
GCA_026230585.1	USA	2021	Freshwater fish	diseased catfish
GCA_026230605.1	USA	2021	Freshwater fish	diseased catfish
GCA_026309455.1	Peru	2022	Freshwater fish	kidney/liver
GCA_026738955.1	Bangladesh	2021	Not Reported	missing
GCA_027483585.1	Canada	2016	Aquatic environment	pond D1 freshwater mesocosm in the Large Experimental Array of Ponds platform
GCA_027486455.1	Canada	2016	Aquatic environment	pond C1 freshwater mesocosm in the Large Experimental Array of Ponds platform
GCA_027490705.1	Canada	2016	Aquatic environment	pond D4 freshwater mesocosm in the Large Experimental Array of Ponds platform
GCA_028683275.1	Norway	2010	Aquatic environment	Fresh water
GCA_029153715.1	Thailand	2019	Aquatic environment	Aquaculture pond
GCA_029153735.1	Not Reported	Not Reported	Not Reported	Not Reported
GCA_029153795.1	France	2020	Human	feces
GCA_029153835.1	USA	2020	Freshwater fish	kidney
GCA_029164105.1	USA	2019	Freshwater fish	Skin (Toxotes)
GCA_029164125.1	USA	2019	Freshwater fish	Coelom (Piranha)
GCA_029164145.1	USA	2019	Freshwater fish	Kidney (Ictalurus punctatus)
GCA_029164165.1	USA	2019	Freshwater fish	Brain and Kidney (Ictalurus furcatus)
GCA_029164185.1	USA	2019	Freshwater fish	Gill (Cyprinus carpio)
GCA_029164205.1	USA	2012	Leech	crop of Hirudo leech from another distributor (Biebertaler Blutegelzucht)
GCA_029164225.1	USA	2019	Freshwater fish	Brain (Fresh water fish)
GCA_029164245.1	USA	2002	Leech	crop of Hirudo verbana leech from FDA-approved distributor
GCA_029164265.1	USA	2002	Leech	crop of Hirudo verbana leech from FDA-approved distributor
GCA_029164285.1	USA	2002	Leech	crop of Hirudo verbana leech from FDA-approved distributor
GCA_029164305.1	USA	2013	Leech	crop of Hirudo verbana leech from FDA-approved distributor
GCA_029164325.1	France	2015	Leech	crop of Hirudo verbana leech from FDA-approved distributor
GCA_029164345.1	USA	2013	Leech	crop of Hirudo verbana leech from FDA-approved distributor
GCA_029164365.1	USA	2013	Leech	crop of Hirudo verbana leech from FDA-approved distributor
GCA_029164385.1	USA	2013	Leech	crop of Hirudo verbana leech from FDA-approved distributor
GCA_029164405.1	USA	2013	Leech	crop of Hirudo verbana leech from FDA-approved distributor
GCA_029164425.1	USA	2013	Leech	crop of Hirudo verbana leech from FDA-approved distributor
GCA_029164445.1	USA	2013	Leech	crop of Hirudo verbana leech from FDA-approved distributor
GCA_029164465.1	USA	2013	Leech	crop of Hirudo verbana leech from FDA-approved distributor
GCA_029164485.1	USA	2013	Leech	crop of Hirudo verbana leech from FDA-approved distributor
GCA_029164505.1	USA	2013	Leech	crop of Hirudo verbana leech from FDA-approved distributor
GCA_029164525.1	USA	2013	Leech	crop of Hirudo verbana leech from FDA-approved distributor
GCA_029164545.1	Not Reported	Not Reported	Not Reported	Not Reported
GCA_029633935.1	China	2019	Freshwater fish	gut
GCA_029773065.1	Taiwan	2020	Human	plasma
GCA_029773085.1	Taiwan	2020	Human	plasma
GCA_029773225.1	Taiwan	2022	Human	plasma
GCA_029773245.1	Taiwan	2020	Human	plasma
GCA_029773265.1	Taiwan	2021	Human	plasma
GCA_029773325.1	Taiwan	2021	Human	plasma
GCA_029773345.1	Taiwan	2021	Human	plasma
GCA_029773365.1	Taiwan	2020	Human	plasma
GCA_029773385.1	Taiwan	2020	Human	plasma
GCA_029773405.1	Taiwan	2020	Human	plasma
GCA_029773425.1	Taiwan	2021	Human	plasma
GCA_029773445.1	Taiwan	2021	Human	plasma
GCA_029773465.1	Taiwan	2021	Human	plasma
GCA_029773485.1	Taiwan	2020	Human	plasma
GCA_029773505.1	Taiwan	2021	Human	plasma
GCA_029773525.1	Taiwan	2019	Human	plasma
GCA_029773545.1	Taiwan	2020	Human	plasma
GCA_029773565.1	Taiwan	2019	Human	plasma
GCA_029851495.1	Taiwan	2021	Human	plasma
GCA_029870275.1	India	2018	Freshwater fish	intestine
GCA_030178455.1	China	2023	Freshwater fish	Liver,Spleen and Kidney
GCA_030510005.1	Italy	2021	Animal	swine raw liver
GCA_030609635.1	Australia	2021	Human	intestinal biopsy
GCA_030885205.1	Japan	2021	Aquatic environment	Wastewater
GCA_030908525.1	China	2017	Freshwater fish	diseased fish
GCA_031323725.1	USA	2018	Aquatic environment	surface water
GCA_031384825.1	USA	2022	Human	Homo sapiens
GCA_031913895.1	Viet Nam	2022	Freshwater fish	liver, kidney
GCA_031914085.1	Viet Nam	2020	Human	blood
GCA_031914865.1	Viet Nam	2019	Freshwater fish	liver, kidney
GCA_032094955.1	Canada	2022	Freshwater fish	unknown
GCA_032284365.1	Viet Nam	2022	Freshwater fish	liver, kidney
GCA_032284385.1	Viet Nam	2012	Freshwater fish	liver, kidney
GCA_032285845.1	Viet Nam	2013	Aquatic environment	Aquaculture pond
GCA_032317075.1	Viet Nam	2022	Freshwater fish	liver, kidney
GCA_032317795.1	Viet Nam	2022	Freshwater fish	liver, kidney
GCA_032853125.1	Belarus	2019	Freshwater fish	spleen of prussian carp
GCA_033624905.1	Canada	2022	Freshwater fish	kidney
GCA_033902645.1	Israel	Not Reported	Not Reported	not applicable
GCA_033903445.1	Israel	Not Reported	Not Reported	not applicable
GCA_034056135.1	China	2016	Freshwater fish	spleen
GCA_035201655.1	Japan	Not Reported	Human	bile
GCA_035202455.1	Japan	Not Reported	Human	blood
GCA_035202855.1	Japan	Not Reported	Human	blood
GCA_035203285.1	Japan	Not Reported	Human	blood
GCA_035203365.1	Japan	Not Reported	Human	blood
GCA_035203385.1	Japan	Not Reported	Human	blood
GCA_035203405.1	Japan	Not Reported	Human	blood
GCA_035203485.1	Japan	Not Reported	Human	stool
GCA_035203605.1	Japan	Not Reported	Human	bile
GCA_035204525.1	Japan	Not Reported	Human	bile
GCA_035204985.1	Japan	Not Reported	Human	bile
GCA_035205105.1	Japan	Not Reported	Human	blood
GCA_035205245.1	Japan	Not Reported	Human	bile
GCA_035205365.1	Japan	Not Reported	Human	stool
GCA_035205545.1	Japan	Not Reported	Human	bile
GCA_035206125.1	Japan	Not Reported	Human	blood
GCA_035206265.1	Japan	Not Reported	Human	blood
GCA_035206485.1	Japan	Not Reported	Human	abscess
GCA_035206665.1	Japan	Not Reported	Human	bile
GCA_035206685.1	Japan	Not Reported	Human	bile
GCA_035780895.1	India	2019	Human	nasal swab
GCA_036487425.1	New Zealand	2019	Not Reported	Not Reported
GCA_036700085.1	Bangladesh	2023	Freshwater fish	lesion
GCA_036990665.1	China	2023	Animal product (meat)	pork raw meat
GCA_036990685.1	China	2023	Animal product (meat)	pork raw meat
GCA_036990695.1	China	2023	Animal product (meat)	pork raw meat
GCA_036990745.1	China	2022	Animal product (meat)	pork raw meat
GCA_036990765.1	China	2022	Animal product (meat)	pork raw meat
GCA_036990775.1	China	2022	Animal product (meat)	chicken raw meat
GCA_036990805.1	China	2022	Animal product (meat)	chicken raw meat
GCA_036990865.1	China	2022	Animal product (meat)	pork raw meat
GCA_036990885.1	China	2022	Animal product (meat)	pork raw meat
GCA_036990895.1	China	2022	Animal product (meat)	pork raw meat
GCA_036990915.1	China	2022	Animal product (meat)	pork raw meat
GCA_036990935.1	China	2022	Animal product (meat)	pork raw meat
GCA_036990965.1	China	2022	Animal product (meat)	pork raw meat
GCA_036991015.1	China	2022	Animal product (meat)	chicken raw meat
GCA_036991065.1	China	2022	Animal product (meat)	chicken raw meat
GCA_036991095.1	China	2022	Animal product (meat)	chicken raw meat
GCA_036991135.1	China	2022	Animal product (meat)	chicken raw meat
GCA_036991165.1	China	2022	Animal product (meat)	chicken raw meat
GCA_036991185.1	China	2022	Animal product (meat)	chicken raw meat
GCA_036991205.1	China	2022	Animal product (meat)	pork raw meat
GCA_036991225.1	China	2022	Animal product (meat)	pork raw meat
GCA_036991235.1	China	2022	Animal product (meat)	pork raw meat
GCA_036991245.1	China	2022	Animal product (meat)	chicken raw meat
GCA_037101215.1	Viet Nam	2020	Freshwater fish	Intestine of fish
GCA_037101225.1	Viet Nam	2020	Freshwater fish	Intestine of fish
GCA_037172505.1	Hong Kong	2023	Not Reported	wet market
GCA_037172905.1	Hong Kong	2023	Not Reported	wet market
GCA_038448465.1	Brazil	2020	Aquatic environment	River
GCA_038562705.1	China	2022	Freshwater fish	skin
GCA_039886775.1	USA	2023	Not Reported	missing
GCA_039886795.1	USA	2023	Not Reported	missing
GCA_039886815.1	USA	2023	Not Reported	missing
GCA_039886855.1	USA	2023	Not Reported	missing
GCA_039886915.1	USA	2023	Not Reported	missing
GCA_040215105.1	China	2022	Soil	Soil
GCA_900156085.1	Not Reported	Not Reported	Not Reported	missing
GCA_900491675.1	China	2017	Human	Rectal swabs
GCA_900491685.1	China	2017	Animal product (meat)	Pork
GCA_901212295.1	Australia	Not Reported	Human	feces: sick patient
GCA_901212345.1	UK	Not Reported	Aquatic environment	River
GCA_901212355.1	UK	Not Reported	Aquatic environment	River
GCA_901212395.1	UK	Not Reported	Aquatic environment	River
GCA_901212405.1	UK	Not Reported	Aquatic environment	River
GCA_902377445.1	Not Reported	Not Reported	Human	Human gut
GCA_902388095.1	China	Not Reported	Human	Human gut
GCA_902505945.1	Not Reported	Not Reported	Aquatic environment	Water
GCA_905202105.1	Denmark	Not Reported	Human	Human gut
GCA_947036715.1	India	2016	Freshwater fish	Intestine of fish
GCA_963865435.1	Turkey	Not Reported	Not Reported	Not Reported
GCA_963871415.1	Not Reported	Not Reported	Not Reported	Not Reported
GCA_963877085.1	Not Reported	Not Reported	Not Reported	Not Reported
GCA_963878735.1	China	Not Reported	Not Reported	Not Reported
GCA_963878935.1	Not Reported	Not Reported	Not Reported	Not Reported
GCA_963880915.1	Not Reported	Not Reported	Not Reported	Not Reported
GCA_963881175.1	Not Reported	Not Reported	Not Reported	Not Reported
GCA_963882925.1	Not Reported	Not Reported	Not Reported	Not Reported
GCA_963882965.1	Not Reported	Not Reported	Not Reported	Not Reported
GCA_963883005.1	Not Reported	Not Reported	Not Reported	Not Reported
GCA_963883045.1	Not Reported	Not Reported	Not Reported	Not Reported
GCA_963883125.1	Not Reported	Not Reported	Not Reported	Not Reported
GCA_963883185.1	Not Reported	Not Reported	Not Reported	Not Reported
GCA_963883195.1	Not Reported	Not Reported	Not Reported	Not Reported
GCA_963883255.1	Not Reported	Not Reported	Not Reported	Not Reported
GCA_963883775.1	Not Reported	Not Reported	Not Reported	Not Reported
GCA_963885675.1	Not Reported	Not Reported	Not Reported	Not Reported
GCA_963886745.1	Not Reported	Not Reported	Not Reported	Not Reported
GCA_963888625.1	Not Reported	Not Reported	Not Reported	Not Reported
GCA_963888895.1	Not Reported	Not Reported	Not Reported	Not Reported
GCA_963888955.1	Not Reported	Not Reported	Not Reported	Not Reported
GCA_963889085.1	Not Reported	Not Reported	Not Reported	Not Reported
GCA_963889605.1	Not Reported	Not Reported	Not Reported	Not Reported
GCA_963890375.1	Not Reported	Not Reported	Not Reported	Not Reported
GCA_963890395.1	Not Reported	Not Reported	Not Reported	Not Reported
GCA_963890875.1	Not Reported	Not Reported	Not Reported	Not Reported
GCA_963892215.1	Not Reported	Not Reported	Not Reported	Not Reported
GCA_963892335.1	Not Reported	Not Reported	Not Reported	Not Reported
GCA_963893045.1	Not Reported	Not Reported	Not Reported	Not Reported
GCA_963895385.1	Not Reported	Not Reported	Not Reported	Not Reported
GCA_963895575.1	Not Reported	Not Reported	Not Reported	Not Reported
GCA_963896005.1	Not Reported	Not Reported	Not Reported	Not Reported
GCA_963896405.1	Not Reported	Not Reported	Not Reported	Not Reported
GCA_963897045.1	Not Reported	Not Reported	Not Reported	Not Reported
GCA_963897105.1	Not Reported	Not Reported	Not Reported	Not Reported
GCA_963897145.1	Not Reported	Not Reported	Not Reported	Not Reported
GCA_963897185.1	Not Reported	Not Reported	Not Reported	Not Reported
GCA_963897235.1	Not Reported	Not Reported	Not Reported	Not Reported
GCA_963897295.1	Not Reported	Not Reported	Not Reported	Not Reported
GCA_963897655.1	Not Reported	Not Reported	Not Reported	Not Reported
GCA_963897865.1	Not Reported	Not Reported	Not Reported	Not Reported
GCA_963897965.1	Not Reported	Not Reported	Not Reported	Not Reported
GCA_963897975.1	Not Reported	Not Reported	Not Reported	Not Reported
GCA_963898005.1	Not Reported	Not Reported	Not Reported	Not Reported
GCA_963898065.1	Not Reported	Not Reported	Not Reported	Not Reported
GCA_963899005.1	Not Reported	Not Reported	Not Reported	Not Reported
GCA_963900105.1	China	Not Reported	Not Reported	Not Reported
