# Supplementary material for: Phylogenomics of novel clones of Aeromonas veronii recovered from a freshwater lake reveals unique biosynthetic gene clusters
Source: Microbiol Spectr. 2024 Nov 8;12(12):e01171-24. doi: 10.1128/spectrum.01171-24 (PMC11619367; doi:10.1128/spectrum.01171-24)
Supplement: Table S5 — Distribution of plasmid types in a global collection of Aeromonas veronii. [file spectrum.01171-24-s0005.csv]

Table S5 - Distribution of plasmid types in a global collection of Aeromonas veronii
Genome ID	Plasmid clusters	num_contigs	Size	% GC	Rep_type(s)	Rep_type_accession(s)	Relaxase_type(s)	Relaxase_type_accession(s)	Mpf_type	Mpf_type_accession(s)	Orit_type(s)	Orit_accession(s)	Predicted_mobility	Mash_nearest_neighbor	Mash_neighbor_distance	Mash_neighbor_identification	Predicted_host_range_overall_rank	Predicted_host_range_overall_name	Observed_host_range_ncbi_rank	Observed_host_range_ncbi_name	Reported_host_range_lit_rank	Reported_host_range_lit_name	Associated_pmid(s)
GCA_029164445.1	AE564	8	205732	0.541140902	rep_cluster_71	002185__CP013966_00010	MOBH,MOBH	NC_012690_00071,NC_009349_00178	MPF_F	NC_023291_00077,NC_009349_00170,NC_009349_00166,NC_009349_00177,NC_012885_00088,NC_009349_00061	-	-	conjugative	CP022176	0.00550978	Aeromonas salmonicida	phylum	Pseudomonadota	class	Gammaproteobacteria	phylum	Pseudomonadota	20851899
GCA_001634325.1	AA860	1	198307	0.530717524	IncC	000092__CP025470	MOBH,MOBH	NC_012885_00072,NC_012690_00071	MPF_F	NC_012885_00167,NC_009140_00071,NC_014170_00023,NC_012885_00083,NC_016974_00085,NC_012885_00091,NC_023291_00077,NC_008612_00190,NC_012885_00088	MOBH	JQ319772	conjugative	CP014775	0	Aeromonas veronii	phylum	Pseudomonadota	class	Gammaproteobacteria	phylum	Pseudomonadota	23800906; 20138094; 19482926; 24567731; 28842132; 20851899; 22290972; 19949054
GCA_002866885.2	AG396	1	196528	0.615815558	-	-	-	-	-	-	-	-	non-mobilizable	CP032840	0	Aeromonas veronii	genus	Aeromonas	genus	Aeromonas	-	-	-
GCA_014169835.1	AE565	1	166424	0.542235495	-	-	MOBH	NC_009349_00178	MPF_F	NC_009349_00061	-	-	conjugative	AP019196	0.00136596	Aeromonas caviae	genus	Aeromonas	genus	Aeromonas	-	-	-
GCA_020172765.2	AA622	1	158496	0.518101403	IncA	000090__FJ705807_00003	MOBH,MOBH	NC_012885_00072,NC_012690_00071	MPF_F	NC_009140_00071,NC_012885_00082,NC_012885_00083,NC_012885_00084,NC_012885_00091,NC_012885_00093,NC_012885_00167,NC_012885_00088	-	-	conjugative	NC_012885	0.00470559	Aeromonas hydrophila	class	Gammaproteobacteria	class	Gammaproteobacteria	class	Gammaproteobacteria	19482926
GCA_963895385.1	AA622	1	158496	0.518101403	IncA	000090__FJ705807_00003	MOBH,MOBH	NC_012885_00072,NC_012690_00071	MPF_F	NC_009140_00071,NC_012885_00082,NC_012885_00083,NC_012885_00084,NC_012885_00091,NC_012885_00093,NC_012885_00167,NC_012885_00088	-	-	conjugative	NC_012885	0.00470559	Aeromonas hydrophila	class	Gammaproteobacteria	class	Gammaproteobacteria	class	Gammaproteobacteria	19482926
GCA_009755745.1	AE566	1	158215	0.498934994	-	-	MOBH,MOBH	NC_012690_00071,NC_009349_00178	MPF_F	NC_009349_00170,NC_009349_00166,NC_009349_00177,NC_009349_00061,NC_023291_00077,NC_012885_00088	-	-	conjugative	CP013966	0.0127767	Aeromonas hydrophila	genus	Aeromonas	genus	Aeromonas	-	-	-
GCA_963885675.1	AE566	1	158215	0.498934994	-	-	MOBH,MOBH	NC_012690_00071,NC_009349_00178	MPF_F	NC_009349_00170,NC_009349_00166,NC_009349_00177,NC_009349_00061,NC_023291_00077,NC_012885_00088	-	-	conjugative	CP013966	0.0127767	Aeromonas hydrophila	genus	Aeromonas	genus	Aeromonas	-	-	-
GCA_016461675.1	AE564	13	146347	0.527540708	-	-	MOBH	NC_009349_00178	MPF_F	NC_009349_00166,NC_009349_00170,NC_023291_00077,NC_012885_00088,NC_009349_00177,NC_009349_00061	-	-	conjugative	KT033470	0.0160531	Aeromonas salmonicida subsp. salmonicida	genus	Aeromonas	genus	Aeromonas	-	-	-
GCA_019348735.1	AE566	1	144649	0.508479146	-	-	MOBH,MOBH	NC_012690_00071,NC_009349_00178	MPF_F	NC_009349_00061,NC_023291_00077,NC_009349_00170,NC_009349_00166,NC_009349_00177,NC_012885_00088	-	-	conjugative	CP013966	0.0189925	Aeromonas hydrophila	genus	Aeromonas	genus	Aeromonas	-	-	-
GCA_023913435.1	AA860	2	140699	0.519449321	IncC	000092__CP025470	MOBH,MOBH	NC_012885_00072,NC_012690_00071	MPF_F	NC_012885_00167,NC_009140_00071,NC_014170_00023,NC_012885_00083,NC_016974_00085,NC_012885_00091,NC_023291_00077,NC_012885_00088	MOBH	HG428760	conjugative	CP018817	0	Klebsiella pneumoniae	phylum	Pseudomonadota	class	Gammaproteobacteria	phylum	Pseudomonadota	23800906; 20138094; 19482926; 24567731; 28842132; 20851899; 22290972; 19949054
GCA_028683275.1	AE564	4	140496	0.520114452	-	-	MOBH,MOBH	NC_012690_00071,NC_009349_00178	MPF_F	NC_023291_00077,NC_009349_00170,NC_009349_00166,NC_009349_00177,NC_012885_00088,NC_009349_00061	-	-	conjugative	KT033469	0.0208822	Aeromonas salmonicida subsp. salmonicida	genus	Aeromonas	genus	Aeromonas	-	-	-
GCA_003990305.1	AA622	2	119576	0.507468054	IncA	000090__FJ705807_00003	MOBH,MOBH	NC_012885_00072,NC_012690_00071	MPF_F	NC_012885_00167,NC_009140_00071,NC_012885_00082,NC_012885_00083,NC_012885_00084,NC_012885_00091,NC_012885_00093,NC_012885_00088	-	-	conjugative	CP034714	0.00734051	Salmonella enterica subsp. enterica serovar Mikawasima	class	Gammaproteobacteria	class	Gammaproteobacteria	class	Gammaproteobacteria	19482926
GCA_963880915.1	AA622	2	119576	0.507468054	IncA	000090__FJ705807_00003	MOBH,MOBH	NC_012885_00072,NC_012690_00071	MPF_F	NC_012885_00167,NC_009140_00071,NC_012885_00082,NC_012885_00083,NC_012885_00084,NC_012885_00091,NC_012885_00093,NC_012885_00088	-	-	conjugative	CP034714	0.00734051	Salmonella enterica subsp. enterica serovar Mikawasima	class	Gammaproteobacteria	class	Gammaproteobacteria	class	Gammaproteobacteria	19482926
GCA_024649625.1	AA622	7	113441	0.520076516	IncA	000090__FJ705807_00003	MOBH,MOBH	NC_012885_00072,NC_012690_00071	MPF_F	NC_009140_00071,NC_012885_00082,NC_012885_00083,NC_012885_00084,NC_012885_00091,NC_012885_00088,NC_012885_00167	-	-	conjugative	NC_012885	0.0246043	Aeromonas hydrophila	class	Gammaproteobacteria	class	Gammaproteobacteria	class	Gammaproteobacteria	19482926
GCA_024649755.1	AA622	7	113163	0.51992259	IncA	000090__FJ705807_00003	MOBH,MOBH	NC_012690_00071,NC_012885_00072	MPF_F	NC_012885_00091,NC_012885_00084,NC_012885_00083,NC_012885_00082,NC_009140_00071,NC_012885_00088,NC_012885_00167	-	-	conjugative	NC_012885	0.0245258	Aeromonas hydrophila	class	Gammaproteobacteria	class	Gammaproteobacteria	class	Gammaproteobacteria	19482926
GCA_022875935.1	AE564	14	99279	0.534805951	rep_cluster_71	002185__CP013966_00010	MOBH,MOBH	NC_012690_00071,NC_009349_00178	MPF_F	NC_009349_00170,NC_009349_00166,NC_009349_00177,NC_012885_00088	-	-	conjugative	KT033470	0.0351567	Aeromonas salmonicida subsp. salmonicida	phylum	Pseudomonadota	class	Gammaproteobacteria	phylum	Pseudomonadota	20851899
GCA_029164465.1	AC374	7	77835	0.570411768	rep_cluster_1169	000449__CP022171	MOBF	NC_009350_00050	MPF_F	NC_009350_00044,NC_009350_00041,NC_009350_00039,NC_009350_00038,NC_009350_00037,NC_009350_00049,NC_009350_00030,NC_009350_00033,NC_009350_00034,NC_009350_00035	-	-	conjugative	NC_009350	0.0483865	Aeromonas salmonicida subsp. salmonicida A449	genus	Aeromonas	genus	Aeromonas	-	-	-
GCA_029164345.1	AC374	4	76062	0.572296285	rep_cluster_1169	000449__CP022171	MOBF	NC_009350_00050	MPF_F	NC_009350_00044,NC_009350_00041,NC_009350_00039,NC_009350_00038,NC_009350_00037,NC_009350_00034,NC_009350_00033,NC_009350_00031,NC_009350_00030,NC_009350_00049,NC_009350_00035	-	-	conjugative	NC_009350	0.0480354	Aeromonas salmonicida subsp. salmonicida A449	genus	Aeromonas	genus	Aeromonas	-	-	-
GCA_016461755.1	AE564	4	72937	0.52594705	-	-	-	-	MPF_F	NC_009349_00061	-	-	non-mobilizable	KT033470	0.0473443	Aeromonas salmonicida subsp. salmonicida	genus	Aeromonas	genus	Aeromonas	-	-	-
GCA_030510005.1	AA591	1	71766	0.519434727	rep_cluster_1648	001047__KX364409	MOBF	KX364409_00098	-	-	-	-	mobilizable	KX364409	0.0198862	Aeromonas salmonicida subsp. salmonicida	genus	Aeromonas	genus	Aeromonas	-	-	-
GCA_001696435.1	AA591	2	69409	0.506965955	rep_cluster_1648	001047__KX364409	MOBF	KX364409_00098	-	-	-	-	mobilizable	KX364409	0.0453547	Aeromonas salmonicida subsp. salmonicida	genus	Aeromonas	genus	Aeromonas	-	-	-
GCA_029773265.1	AC542	1	67485	0.529465807	IncU	000210__KF623109_00045	MOBP	NC_006143_00014	MPF_T	NC_006143_00028,NC_006143_00027,NC_006143_00024,NC_006143_00022,NC_006143_00021,NC_006143_00018	-	-	conjugative	KT315926	0.00381583	Aeromonas hydrophila	phylum	Pseudomonadota	class	Gammaproteobacteria	phylum	Pseudomonadota	24096417; 18502921; 25389419; 30619542; 20851899
GCA_016461755.1	AC373	3	66991	0.536878088	rep_cluster_1169,rep_cluster_2037	000449__CP022171,001465__CP007568	MOBF	NC_009350_00050	MPF_F	NC_009350_00044,NC_009350_00041,NC_009350_00039,NC_009350_00038,NC_009350_00037,NC_009350_00034,NC_009350_00033,NC_009350_00030,NC_009350_00049,NC_009350_00035	-	-	conjugative	CP038104	0.0278663	Aeromonas salmonicida subsp. salmonicida	genus	Aeromonas	genus	Aeromonas	-	-	-
GCA_029773445.1	AC542	1	61154	0.535402427	IncU	000210__KF623109_00045	MOBP	NC_006143_00014	MPF_T	NC_006143_00028,NC_006143_00027,NC_006143_00024,NC_006143_00022,NC_006143_00021,NC_006143_00018	-	-	conjugative	DQ401103	0.0184352	Aeromonas hydrophila	phylum	Pseudomonadota	class	Gammaproteobacteria	phylum	Pseudomonadota	24096417; 18502921; 25389419; 30619542; 20851899
GCA_024649745.1	AC542	1	60822	0.527654467	IncU	000210__KF623109_00045	MOBP	NC_006143_00014	MPF_T	NC_006143_00018,NC_006143_00021,NC_006143_00022,NC_006143_00024,NC_006143_00027,NC_006143_00028	-	-	conjugative	KT315926	0.0186195	Aeromonas hydrophila	phylum	Pseudomonadota	class	Gammaproteobacteria	phylum	Pseudomonadota	24096417; 18502921; 25389419; 30619542; 20851899
GCA_024649785.1	AC542	2	60695	0.527489909	IncU	000210__KF623109_00045	MOBP	NC_006143_00014	MPF_T	NC_006143_00018,NC_006143_00021,NC_006143_00022,NC_006143_00024,NC_006143_00027,NC_006143_00028	-	-	conjugative	KT315926	0.0186195	Aeromonas hydrophila	phylum	Pseudomonadota	class	Gammaproteobacteria	phylum	Pseudomonadota	24096417; 18502921; 25389419; 30619542; 20851899
GCA_024655985.1	novel_acdc3bc8c4003a8e67dd51e102d4ea5c	2	54697	0.567819076	rep_cluster_1648	001047__KX364409	-	-	-	-	-	-	non-mobilizable	HQ201416	0.0634394	Escherichia coli	genus	Aeromonas	genus	Aeromonas	-	-	-
GCA_024971835.1	AA364	1	51662	0.577484418	IncP,IncU,rep_cluster_1068,rep_cluster_2037	000172__KU578314_00001,000210__KF623109_00045,000311__KT334397_00001,001465__CP007568	MOBP	NC_003124_00014	-	-	-	-	mobilizable	AP019194	0.00662843	Aeromonas hydrophila	class	Gammaproteobacteria	class	Gammaproteobacteria	-	-	-
GCA_014169835.1	AA364	1	47395	0.586475367	IncP,IncU	000172__KU578314_00001,000210__KF623109_00045	MOBP	NC_003124_00014	-	-	-	-	mobilizable	AP019197	0.00363721	Aeromonas caviae	class	Gammaproteobacteria	class	Gammaproteobacteria	-	-	-
GCA_029164325.1	novel_c2fc40e878625b89ea926ad3f66e689e	2	47305	0.587654582	rep_cluster_1169	000449__CP022171	-	-	-	-	-	-	non-mobilizable	CP022183	0.0608169	Aeromonas salmonicida	genus	Aeromonas	genus	Aeromonas	-	-	-
GCA_003990305.1	AC373	1	45366	0.538332672	rep_cluster_1169	000449__CP022171	MOBF	NC_009350_00050	MPF_F	NC_009350_00044,NC_009350_00041,NC_009350_00038,NC_009350_00037,NC_009350_00034,NC_009350_00033,NC_009350_00030,NC_009350_00049,NC_009350_00035	-	-	conjugative	CP022171	0.0279555	Aeromonas salmonicida	genus	Aeromonas	genus	Aeromonas	-	-	-
GCA_963880915.1	AC373	1	45366	0.538332672	rep_cluster_1169	000449__CP022171	MOBF	NC_009350_00050	MPF_F	NC_009350_00044,NC_009350_00041,NC_009350_00038,NC_009350_00037,NC_009350_00034,NC_009350_00033,NC_009350_00030,NC_009350_00049,NC_009350_00035	-	-	conjugative	CP022171	0.0279555	Aeromonas salmonicida	genus	Aeromonas	genus	Aeromonas	-	-	-
GCA_030885205.1	AC303	15	44390	0.571502591	rep_cluster_658	002113__KJ541070_00001	MOBQ	KJ541068_00004	-	-	-	-	mobilizable	KJ541068	0.0563082	Serratia marcescens	class	Gammaproteobacteria	class	Gammaproteobacteria	-	-	-
GCA_016729355.1	AC082	7	43559	0.580637756	-	-	-	-	MPF_T	NC_014621_00013	-	-	non-mobilizable	NC_019091	0.0558655	Escherichia coli	class	Gammaproteobacteria	class	Gammaproteobacteria	-	-	-
GCA_029153835.1	AC542	2	42267	0.543449973	-	-	MOBP	NC_006143_00014	MPF_T	NC_006143_00028,NC_006143_00027,NC_006143_00024,NC_006143_00022,NC_006143_00021,NC_006143_00018	-	-	conjugative	DQ401103	0.011984	Aeromonas hydrophila	genus	Aeromonas	genus	Aeromonas	-	-	-
GCA_022875935.1	AA364	8	42058	0.599862095	IncP,rep_cluster_573	000172__KU578314_00001,001974__KR014105_00003	MOBP,MOBP	CP026218_00005,NC_003124_00014	-	-	-	-	mobilizable	AP019197	0.059819	Aeromonas caviae	multi-phylla	Actinomycetota,Pseudomonadota	multi-phylla	Actinomycetota,Pseudomonadota	phylum	Pseudomonadota	27895009; 25389419; 23980652; 54383; 28842132; 30619542; 20851899
GCA_023958325.1	AC741	1	40976	0.619997071	rep_cluster_435	001776__CP020602_00001	MOBP	AP018710_00011	-	-	-	-	mobilizable	CP015073	0.0225651	Escherichia coli	class	Gammaproteobacteria	class	Gammaproteobacteria	-	-	-
GCA_029164385.1	AC373	5	40616	0.523611385	rep_cluster_1169	000449__CP022171	MOBF	NC_009350_00050	MPF_F	NC_009350_00044,NC_009350_00041,NC_009350_00039,NC_009350_00038,NC_009350_00037,NC_009350_00034,NC_009350_00033,NC_009350_00030,NC_009350_00049,NC_009350_00035	-	-	conjugative	CP038104	0.0385787	Aeromonas salmonicida subsp. salmonicida	genus	Aeromonas	genus	Aeromonas	-	-	-
GCA_029164525.1	AC373	5	40616	0.523611385	rep_cluster_1169	000449__CP022171	MOBF	NC_009350_00050	MPF_F	NC_009350_00044,NC_009350_00041,NC_009350_00039,NC_009350_00038,NC_009350_00037,NC_009350_00034,NC_009350_00033,NC_009350_00030,NC_009350_00049,NC_009350_00035	-	-	conjugative	CP038104	0.0385787	Aeromonas salmonicida subsp. salmonicida	genus	Aeromonas	genus	Aeromonas	-	-	-
GCA_029164365.1	AC373	5	40605	0.523630095	rep_cluster_1169	000449__CP022171	MOBF	NC_009350_00050	MPF_F	NC_009350_00044,NC_009350_00041,NC_009350_00039,NC_009350_00038,NC_009350_00037,NC_009350_00034,NC_009350_00033,NC_009350_00030,NC_009350_00049,NC_009350_00035	-	-	conjugative	CP038104	0.0385787	Aeromonas salmonicida subsp. salmonicida	genus	Aeromonas	genus	Aeromonas	-	-	-
GCA_029164505.1	AC373	6	40560	0.523422091	rep_cluster_1169	000449__CP022171	MOBF	NC_009350_00050	MPF_F	NC_009350_00044,NC_009350_00041,NC_009350_00039,NC_009350_00038,NC_009350_00037,NC_009350_00049,NC_009350_00030,NC_009350_00033,NC_009350_00034,NC_009350_00035	-	-	conjugative	CP038104	0.0385787	Aeromonas salmonicida subsp. salmonicida	genus	Aeromonas	genus	Aeromonas	-	-	-
GCA_029164325.1	AC542	2	39950	0.521476846	IncU	000210__KF623109_00045	MOBP	NC_006143_00014	MPF_T	NC_006143_00028,NC_006143_00027,NC_006143_00024,NC_006143_00022,NC_006143_00021,NC_006143_00018	-	-	conjugative	KT315926	0.000880953	Aeromonas hydrophila	phylum	Pseudomonadota	class	Gammaproteobacteria	phylum	Pseudomonadota	24096417; 18502921; 25389419; 30619542; 20851899
GCA_029164465.1	AC542	2	39909	0.521561553	IncU	000210__KF623109_00045	MOBP	NC_006143_00014	MPF_T	NC_006143_00028,NC_006143_00027,NC_006143_00024,NC_006143_00022,NC_006143_00021,NC_006143_00018	-	-	conjugative	KT315926	0.000730741	Aeromonas hydrophila	phylum	Pseudomonadota	class	Gammaproteobacteria	phylum	Pseudomonadota	24096417; 18502921; 25389419; 30619542; 20851899
GCA_029164425.1	AC373	5	39888	0.52293923	rep_cluster_1169	000449__CP022171	MOBF	NC_009350_00050	MPF_F	NC_009350_00044,NC_009350_00041,NC_009350_00039,NC_009350_00038,NC_009350_00037,NC_009350_00034,NC_009350_00033,NC_009350_00030,NC_009350_00049,NC_009350_00035	-	-	conjugative	CP038104	0.0378117	Aeromonas salmonicida subsp. salmonicida	genus	Aeromonas	genus	Aeromonas	-	-	-
GCA_029164425.1	AC542	2	39853	0.521190375	IncU	000210__KF623109_00045	MOBP	NC_006143_00014	MPF_T	NC_006143_00028,NC_006143_00027,NC_006143_00024,NC_006143_00022,NC_006143_00021,NC_006143_00018	-	-	conjugative	KT315926	0.000855821	Aeromonas hydrophila	phylum	Pseudomonadota	class	Gammaproteobacteria	phylum	Pseudomonadota	24096417; 18502921; 25389419; 30619542; 20851899
GCA_029164485.1	AC542	2	39853	0.52114019	IncU	000210__KF623109_00045	MOBP	NC_006143_00014	MPF_T	NC_006143_00028,NC_006143_00027,NC_006143_00024,NC_006143_00022,NC_006143_00021,NC_006143_00018	-	-	conjugative	KT315926	0.000705841	Aeromonas hydrophila	phylum	Pseudomonadota	class	Gammaproteobacteria	phylum	Pseudomonadota	24096417; 18502921; 25389419; 30619542; 20851899
GCA_029164305.1	AC542	2	39830	0.521390911	IncU	000210__KF623109_00045	MOBP	NC_006143_00014	MPF_T	NC_006143_00028,NC_006143_00027,NC_006143_00024,NC_006143_00022,NC_006143_00021,NC_006143_00018	-	-	conjugative	KT315926	0.000730741	Aeromonas hydrophila	phylum	Pseudomonadota	class	Gammaproteobacteria	phylum	Pseudomonadota	24096417; 18502921; 25389419; 30619542; 20851899
GCA_029164365.1	AC542	2	39734	0.521039915	IncU	000210__KF623109_00045	MOBP	NC_006143_00014	MPF_T	NC_006143_00028,NC_006143_00027,NC_006143_00024,NC_006143_00022,NC_006143_00021,NC_006143_00018	-	-	conjugative	KT315926	0.000906124	Aeromonas hydrophila	phylum	Pseudomonadota	class	Gammaproteobacteria	phylum	Pseudomonadota	24096417; 18502921; 25389419; 30619542; 20851899
GCA_029164305.1	AC373	5	39732	0.523356488	rep_cluster_1169	000449__CP022171	MOBF	NC_009350_00050	MPF_F	NC_009350_00044,NC_009350_00041,NC_009350_00039,NC_009350_00038,NC_009350_00037,NC_009350_00034,NC_009350_00033,NC_009350_00030,NC_009350_00049,NC_009350_00035	-	-	conjugative	CP038104	0.0379382	Aeromonas salmonicida subsp. salmonicida	genus	Aeromonas	genus	Aeromonas	-	-	-
GCA_029164405.1	AC373	5	39721	0.523350369	rep_cluster_1169	000449__CP022171	MOBF	NC_009350_00050	MPF_F	NC_009350_00044,NC_009350_00041,NC_009350_00039,NC_009350_00038,NC_009350_00037,NC_009350_00034,NC_009350_00033,NC_009350_00030,NC_009350_00049,NC_009350_00035	-	-	conjugative	CP038104	0.0379382	Aeromonas salmonicida subsp. salmonicida	genus	Aeromonas	genus	Aeromonas	-	-	-
GCA_029164405.1	AC542	3	38750	0.520129032	IncU	000210__KF623109_00045	MOBP	NC_006143_00014	MPF_T	NC_006143_00018,NC_006143_00021,NC_006143_00022,NC_006143_00024,NC_006143_00027,NC_006143_00028	-	-	conjugative	KT315926	0.000780658	Aeromonas hydrophila	phylum	Pseudomonadota	class	Gammaproteobacteria	phylum	Pseudomonadota	24096417; 18502921; 25389419; 30619542; 20851899
GCA_029164485.1	AC373	4	38663	0.534671391	rep_cluster_1169	000449__CP022171	MOBF	NC_009350_00050	MPF_F	NC_009350_00044,NC_009350_00041,NC_009350_00039,NC_009350_00038,NC_009350_00037,NC_009350_00049,NC_009350_00034,NC_009350_00033,NC_009350_00030,NC_009350_00035	-	-	conjugative	CP038104	0.0434809	Aeromonas salmonicida subsp. salmonicida	genus	Aeromonas	genus	Aeromonas	-	-	-
GCA_029164525.1	AC542	2	38534	0.520189962	IncU	000210__KF623109_00045	MOBP	NC_006143_00014	MPF_T	NC_006143_00028,NC_006143_00027,NC_006143_00024,NC_006143_00022,NC_006143_00021,NC_006143_00018	-	-	conjugative	KT315926	0.000880953	Aeromonas hydrophila	phylum	Pseudomonadota	class	Gammaproteobacteria	phylum	Pseudomonadota	24096417; 18502921; 25389419; 30619542; 20851899
GCA_029164505.1	AC542	2	38124	0.520879236	IncU	000210__KF623109_00045	MOBP	NC_006143_00014	MPF_T	NC_006143_00028,NC_006143_00027,NC_006143_00024,NC_006143_00022,NC_006143_00021,NC_006143_00018	-	-	conjugative	KT315926	0.000680979	Aeromonas hydrophila	phylum	Pseudomonadota	class	Gammaproteobacteria	phylum	Pseudomonadota	24096417; 18502921; 25389419; 30619542; 20851899
GCA_029164345.1	AC542	2	38089	0.520596498	IncU	000210__KF623109_00045	MOBP	NC_006143_00014	MPF_T	NC_006143_00028,NC_006143_00027,NC_006143_00024,NC_006143_00022,NC_006143_00021,NC_006143_00018	-	-	conjugative	KT315926	0.000730741	Aeromonas hydrophila	phylum	Pseudomonadota	class	Gammaproteobacteria	phylum	Pseudomonadota	24096417; 18502921; 25389419; 30619542; 20851899
GCA_029164445.1	AC542	3	37855	0.520380399	IncU	000210__KF623109_00045	MOBP	NC_006143_00014	MPF_T	NC_006143_00028,NC_006143_00027,NC_006143_00024,NC_006143_00022,NC_006143_00021,NC_006143_00018	-	-	conjugative	KT315926	0.000680979	Aeromonas hydrophila	phylum	Pseudomonadota	class	Gammaproteobacteria	phylum	Pseudomonadota	24096417; 18502921; 25389419; 30619542; 20851899
GCA_029164385.1	AC542	2	37486	0.519714027	IncU	000210__KF623109_00045	MOBP	NC_006143_00014	MPF_T	NC_006143_00028,NC_006143_00027,NC_006143_00024,NC_006143_00022,NC_006143_00021,NC_006143_00018	-	-	conjugative	KT315926	0.000805673	Aeromonas hydrophila	phylum	Pseudomonadota	class	Gammaproteobacteria	phylum	Pseudomonadota	24096417; 18502921; 25389419; 30619542; 20851899
GCA_029164325.1	AC373	3	35899	0.526560628	-	-	MOBF	NC_009350_00050	MPF_F	NC_009350_00044,NC_009350_00041,NC_009350_00039,NC_009350_00038,NC_009350_00037,NC_009350_00034,NC_009350_00033,NC_009350_00030,NC_009350_00049,NC_009350_00035	-	-	conjugative	CP038104	0.0383209	Aeromonas salmonicida subsp. salmonicida	genus	Aeromonas	genus	Aeromonas	-	-	-
GCA_023958325.1	AC542	1	33999	0.528125093	IncU	000210__KF623109_00045	MOBP	NC_006143_00014	MPF_T	NC_006143_00021,NC_006143_00018,NC_006143_00028,NC_006143_00027,NC_006143_00024,NC_006143_00022	-	-	conjugative	KT315926	0.0151342	Aeromonas hydrophila	phylum	Pseudomonadota	class	Gammaproteobacteria	phylum	Pseudomonadota	24096417; 18502921; 25389419; 30619542; 20851899
GCA_022921155.1	AA364	1	33610	0.594495686	IncP,IncU	000172__KU578314_00001,000210__KF623109_00045	MOBP	NC_003124_00014	-	-	-	-	mobilizable	CP040685	0.0125405	Pseudomonas aeruginosa	class	Gammaproteobacteria	class	Gammaproteobacteria	-	-	-
GCA_032317075.1	AD312	3	33389	0.577825032	-	-	-	-	-	-	-	-	non-mobilizable	CP027855	0.0492808	Plesiomonas shigelloides	family	Enterobacteriaceae	family	Enterobacteriaceae	-	-	-
GCA_029153835.1	AC302	5	30478	0.595084979	IncU	000210__KF623109_00045	-	-	-	-	-	-	non-mobilizable	HQ201416	0.0349268	Escherichia coli	phylum	Pseudomonadota	class	Gammaproteobacteria	phylum	Pseudomonadota	24096417; 18502921; 25389419; 30619542; 20851899
GCA_007654995.1	AC540	4	28606	0.56672054	IncU	000210__KF623109_00045	MOBP	NC_006143_00014	MPF_T	NC_014621_00013	-	-	conjugative	KU644677	0.0257292	Aeromonas caviae	phylum	Pseudomonadota	class	Gammaproteobacteria	phylum	Pseudomonadota	24096417; 18502921; 25389419; 30619542; 20851899
GCA_030885205.1	AC542	1	26155	0.610055439	-	-	-	-	MPF_T	NC_006143_00077	-	-	non-mobilizable	NC_006143	0.0391011	Aeromonas caviae	genus	Aeromonas	genus	Aeromonas	-	-	-
GCA_001748325.1	AC302	3	24863	0.587620158	-	-	-	-	-	-	-	-	non-mobilizable	HQ201416	0.0381928	Escherichia coli	family	Enterobacteriaceae	family	Enterobacteriaceae	-	-	-
GCA_036990775.1	AC540	1	23051	0.543827404	IncU	000210__KF623109_00045	MOBP	NC_006143_00014	-	-	-	-	mobilizable	KT315927	0.0333664	Aeromonas hydrophila	phylum	Pseudomonadota	class	Gammaproteobacteria	phylum	Pseudomonadota	24096417; 18502921; 25389419; 30619542; 20851899
GCA_032285845.1	AC249	5	22882	0.563761909	-	-	-	-	-	-	-	-	non-mobilizable	KU254581	0.0358575	Escherichia coli	genus	Escherichia	genus	Escherichia	-	-	-
GCA_030908525.1	AC540	1	22344	0.556211958	IncU	000210__KF623109_00045	MOBP	NC_006143_00014	MPF_T	NC_014621_00013	-	-	conjugative	KU644677	0.0221335	Aeromonas caviae	phylum	Pseudomonadota	class	Gammaproteobacteria	phylum	Pseudomonadota	24096417; 18502921; 25389419; 30619542; 20851899
GCA_029153795.1	AC302	5	20873	0.549801179	-	-	-	-	-	-	-	-	non-mobilizable	CP042870	0.0503867	Escherichia coli	family	Enterobacteriaceae	family	Enterobacteriaceae	-	-	-
GCA_003265585.1	AC247	4	20369	0.611173843	-	-	-	-	MPF_T	NC_014621_00013	-	-	non-mobilizable	LT985299	0.0359759	Escherichia coli	class	Gammaproteobacteria	class	Gammaproteobacteria	-	-	-
GCA_900491675.1	AC247	4	20369	0.611173843	-	-	-	-	MPF_T	NC_014621_00013	-	-	non-mobilizable	LT985299	0.0359759	Escherichia coli	class	Gammaproteobacteria	class	Gammaproteobacteria	-	-	-
GCA_902388095.1	AC247	3	18491	0.610999946	-	-	-	-	MPF_T	NC_014621_00013	-	-	non-mobilizable	LT985299	0.032829	Escherichia coli	class	Gammaproteobacteria	class	Gammaproteobacteria	-	-	-
GCA_036990865.1	AD312	5	18409	0.543647129	-	-	-	-	MPF_T	NC_014621_00013	-	-	non-mobilizable	CP034849	0.0560862	Escherichia coli	family	Enterobacteriaceae	family	Enterobacteriaceae	-	-	-
GCA_022875935.1	AF136	7	17417	0.547511052	-	-	-	-	-	-	-	-	non-mobilizable	CP042484	0.0494626	Klebsiella pneumoniae	genus	Klebsiella	genus	Klebsiella	-	-	-
GCA_036991185.1	AC277	1	17336	0.545800646	rep_cluster_2021,rep_cluster_2022	001456__CP010950,001457__CP022173	MOBV	CP026408_00012	-	-	-	-	mobilizable	KT334396	0.0214999	Aeromonas salmonicida	genus	Aeromonas	genus	Aeromonas	-	-	-
GCA_020640955.1	AC540	1	16315	0.547103892	IncU	000210__KF623109_00045	-	-	-	-	-	-	non-mobilizable	KU644677	0.000458924	Aeromonas caviae	phylum	Pseudomonadota	class	Gammaproteobacteria	phylum	Pseudomonadota	24096417; 18502921; 25389419; 30619542; 20851899
GCA_963895575.1	AC540	1	16315	0.547103892	IncU	000210__KF623109_00045	-	-	-	-	-	-	non-mobilizable	KU644677	0.000458924	Aeromonas caviae	phylum	Pseudomonadota	class	Gammaproteobacteria	phylum	Pseudomonadota	24096417; 18502921; 25389419; 30619542; 20851899
GCA_036991245.1	AC540	3	15707	0.538724447	IncU	000210__KF623109_00045	MOBP	NC_006143_00014	-	-	-	-	mobilizable	KT315927	0.0253218	Aeromonas hydrophila	phylum	Pseudomonadota	class	Gammaproteobacteria	phylum	Pseudomonadota	24096417; 18502921; 25389419; 30619542; 20851899
GCA_029164145.1	AD312	4	15381	0.579611209	-	-	-	-	-	-	-	-	non-mobilizable	KX434882	0.0123533	Klebsiella pneumoniae	family	Enterobacteriaceae	family	Enterobacteriaceae	-	-	-
GCA_022875935.1	AA359	3	14741	0.569432196	IncU	000210__KF623109_00045	-	-	-	-	-	-	non-mobilizable	NC_022345	0.0380652	Pseudomonas aeruginosa	phylum	Pseudomonadota	class	Gammaproteobacteria	phylum	Pseudomonadota	24096417; 18502921; 25389419; 30619542; 20851899
GCA_024971835.1	AC214	1	13893	0.576837256	-	-	-	-	-	-	-	-	non-mobilizable	CP026229	0.0274249	Aeromonas sp. ASNIH1	genus	Aeromonas	genus	Aeromonas	-	-	-
GCA_029164105.1	AE769	1	13255	0.582195398	-	-	MOBP	MF621618_00010	-	-	-	-	mobilizable	MF621618	0.0152404	Aeromonas salmonicida subsp. salmonicida	genus	Aeromonas	genus	Aeromonas	-	-	-
GCA_029164105.1	AC146	2	13241	0.459859527	rep_cluster_2022	001457__CP022173	-	-	-	-	-	-	non-mobilizable	CP026410	0.000143503	Aeromonas sp. ASNIH2	genus	Aeromonas	genus	Aeromonas	-	-	-
GCA_003990305.1	AC082	1	13178	0.591136743	-	-	-	-	-	-	-	-	non-mobilizable	LS992178	0.0450347	Citrobacter freundii	class	Gammaproteobacteria	class	Gammaproteobacteria	-	-	-
GCA_963880915.1	AC082	1	13178	0.591136743	-	-	-	-	-	-	-	-	non-mobilizable	LS992178	0.0450347	Citrobacter freundii	class	Gammaproteobacteria	class	Gammaproteobacteria	-	-	-
GCA_031914865.1	AC247	3	13140	0.610273973	-	-	-	-	-	-	-	-	non-mobilizable	LT985299	0.0278663	Escherichia coli	class	Gammaproteobacteria	class	Gammaproteobacteria	-	-	-
GCA_012029585.1	AC247	1	13006	0.586114101	rep_cluster_2021	001456__CP010950	-	-	-	-	-	-	non-mobilizable	MF621616	0.0262266	Aeromonas salmonicida subsp. salmonicida	class	Gammaproteobacteria	class	Gammaproteobacteria	-	-	-
GCA_963888625.1	AC247	1	13006	0.586114101	rep_cluster_2021	001456__CP010950	-	-	-	-	-	-	non-mobilizable	MF621616	0.0262266	Aeromonas salmonicida subsp. salmonicida	class	Gammaproteobacteria	class	Gammaproteobacteria	-	-	-
GCA_030908525.1	AC247	1	12981	0.58516293	rep_cluster_2021	001456__CP010950	-	-	-	-	-	-	non-mobilizable	MF621616	0.026143	Aeromonas salmonicida subsp. salmonicida	class	Gammaproteobacteria	class	Gammaproteobacteria	-	-	-
GCA_022953315.1	AC540	2	12804	0.584504842	-	-	-	-	-	-	-	-	non-mobilizable	KT315927	0.0350415	Aeromonas hydrophila	genus	Aeromonas	genus	Aeromonas	-	-	-
GCA_012029575.1	AC540	3	12489	0.541996957	-	-	-	-	-	-	-	-	non-mobilizable	KT315927	0.0276006	Aeromonas hydrophila	genus	Aeromonas	genus	Aeromonas	-	-	-
GCA_014168715.1	AE682	1	12343	0.590942234	rep_cluster_1010	000243__NC_004923_00006	MOBP	NC_016611_00011	-	-	-	-	mobilizable	MG587004	0.0232268	Escherichia coli	class	Gammaproteobacteria	class	Gammaproteobacteria	genus	Aeromonas	22862417
GCA_036991165.1	AC277	1	11691	0.524848174	rep_cluster_2021,rep_cluster_2022	001456__CP010950,001457__CP022173	MOBV	CP026408_00012	-	-	-	-	mobilizable	KT334396	0.0205456	Aeromonas salmonicida	genus	Aeromonas	genus	Aeromonas	-	-	-
GCA_012029575.1	AB981	2	11643	0.563858112	rep_cluster_1069,rep_cluster_1195	000315__CP022180_00010,000483__CP010949_00006	MOBP	MF770241_00004	-	-	-	-	mobilizable	CP010949	0.0475157	Aeromonas hydrophila	class	Gammaproteobacteria	class	Gammaproteobacteria	genus	Aeromonas	22862417
GCA_022953335.1	AE766	2	10265	0.539600585	-	-	MOBP,MOBP	NC_004925_00006,CP021656_00001	-	-	-	-	mobilizable	KU499859	0.0370638	Aeromonas salmonicida subsp. salmonicida	genus	Aeromonas	genus	Aeromonas	-	-	-
GCA_006243165.1	AA941	4	10243	0.572098018	-	-	-	-	-	-	-	-	non-mobilizable	CP014648	0.0547827	Klebsiella pneumoniae	family	Enterobacteriaceae	family	Enterobacteriaceae	-	-	-
GCA_001921885.1	AC272	1	10042	0.514339773	rep_cluster_2022	001457__CP022173	-	-	-	-	-	-	non-mobilizable	CP028134	0.0595738	Aeromonas veronii	genus	Aeromonas	genus	Aeromonas	-	-	-
GCA_963871415.1	AC272	1	10042	0.514339773	rep_cluster_2022	001457__CP022173	-	-	-	-	-	-	non-mobilizable	CP028134	0.0595738	Aeromonas veronii	genus	Aeromonas	genus	Aeromonas	-	-	-
GCA_036990885.1	AF384	2	9834	0.570368111	-	-	-	-	-	-	-	-	non-mobilizable	CP000484	0.0515304	Pelobacter propionicus DSM 2379	genus	Pelobacter	genus	Pelobacter	-	-	-
GCA_022875935.1	AC507	3	9748	0.569757899	IncQ2	000201__KJ631731_00005	MOBP	NC_019262_00003	-	-	-	-	mobilizable	CP032896	0.000167546	Enterobacter kobei	phylum	Pseudomonadota	phylum	Pseudomonadota	genus	Escherichia	20525990
GCA_022921155.1	AC507	1	9657	0.570156363	IncQ2	000201__KJ631731_00005	MOBP	NC_019262_00003	-	-	-	-	mobilizable	CP032896	9.55E-05	Enterobacter kobei	phylum	Pseudomonadota	phylum	Pseudomonadota	genus	Escherichia	20525990
GCA_016461755.1	AC293	1	9413	0.616700308	IncQ1	000192__AM183225_00009	MOBQ	CP022499	-	-	MOBQ	KP398867	mobilizable	JN596279	0.0451943	Klebsiella oxytoca	phylum	Pseudomonadota	phylum	Pseudomonadota	phylum	Pseudomonadota	2653965; 25389419; 20851899
GCA_036990685.1	AC217	1	9054	0.540313674	rep_cluster_1068	000311__KT334397_00001	-	-	-	-	-	-	non-mobilizable	JN315882	0.00299754	Aeromonas hydrophila	genus	Aeromonas	genus	Aeromonas	genus	Aeromonas	22862417
GCA_024649445.1	AD312	1	8882	0.612024319	-	-	-	-	-	-	-	-	non-mobilizable	KX434882	0.0206797	Klebsiella pneumoniae	family	Enterobacteriaceae	family	Enterobacteriaceae	-	-	-
GCA_006246395.1	AC266	2	8707	0.538647066	rep_cluster_2020	001454__CP021655	MOBV	NC_019014_00001	-	-	-	-	mobilizable	AP012343	0.0563082	Aeromonas dhakensis AAK1	genus	Aeromonas	genus	Aeromonas	-	-	-
GCA_020639385.1	AC267	2	8594	0.546893181	rep_cluster_2020,rep_cluster_2020	001454__CP021655,001455__CP013181	MOBV	NC_019014_00001	-	-	-	-	mobilizable	CP013181	0.057671	Aeromonas hydrophila	genus	Aeromonas	genus	Aeromonas	-	-	-
GCA_963896405.1	AC267	2	8594	0.546893181	rep_cluster_2020,rep_cluster_2020	001454__CP021655,001455__CP013181	MOBV	NC_019014_00001	-	-	-	-	mobilizable	CP013181	0.057671	Aeromonas hydrophila	genus	Aeromonas	genus	Aeromonas	-	-	-
GCA_036990965.1	AC291	2	8447	0.527524565	-	-	-	-	-	-	-	-	non-mobilizable	NC_010500	0.0447178	Salmonella enterica subsp. enterica serovar Brandenburg	family	Enterobacteriaceae	family	Enterobacteriaceae	-	-	-
GCA_022875935.1	AC217	3	7890	0.512927757	-	-	-	-	-	-	-	-	non-mobilizable	JN315882	0.0533217	Aeromonas hydrophila	genus	Aeromonas	genus	Aeromonas	-	-	-
GCA_036991245.1	AC279	1	7848	0.501019368	rep_cluster_2021	001456__CP010950	MOBV	CP026408_00012	-	-	-	-	mobilizable	CP010950	0.00470559	Aeromonas hydrophila	genus	Aeromonas	genus	Aeromonas	-	-	-
GCA_022953355.1	AE769	1	7790	0.546854942	-	-	MOBP	MF621618_00010	-	-	-	-	mobilizable	MF621618	0.000215742	Aeromonas salmonicida subsp. salmonicida	genus	Aeromonas	genus	Aeromonas	-	-	-
GCA_032285845.1	AC146	2	7773	0.484754921	rep_cluster_2022	001457__CP022173	-	-	-	-	-	-	non-mobilizable	CP026410	0.0234513	Aeromonas sp. ASNIH2	genus	Aeromonas	genus	Aeromonas	-	-	-
GCA_901212355.1	AE770	1	7750	0.523225806	-	-	MOBP	CP021656_00001	-	-	-	-	mobilizable	CP021656	0.00705245	Aeromonas salmonicida	genus	Aeromonas	genus	Aeromonas	-	-	-
GCA_016729495.1	novel_665a198f3755282e0de02bb11760dbf9	1	7726	0.552938131	rep_cluster_1195	000483__CP010949_00006	-	-	-	-	-	-	non-mobilizable	CP028562	0.0618432	Aeromonas hydrophila subsp. hydrophila	class	Gammaproteobacteria	class	Gammaproteobacteria	-	-	-
GCA_032094955.1	AE769	1	7699	0.546044941	-	-	MOBP	MF621618_00010	-	-	-	-	mobilizable	MF621618	0.000557238	Aeromonas salmonicida subsp. salmonicida	genus	Aeromonas	genus	Aeromonas	-	-	-
GCA_036991065.1	AC278	1	7304	0.540388828	-	-	MOBV	CP026408_00025	-	-	-	-	mobilizable	LT635659	0.00574147	Aeromonas veronii	genus	Aeromonas	genus	Aeromonas	-	-	-
GCA_021608235.1	AE766	1	7220	0.534903047	-	-	MOBP	NC_004925_00006	-	-	-	-	mobilizable	KU499859	0.0252411	Aeromonas salmonicida subsp. salmonicida	genus	Aeromonas	genus	Aeromonas	-	-	-
GCA_963897185.1	AE766	1	7220	0.534903047	-	-	MOBP	NC_004925_00006	-	-	-	-	mobilizable	KU499859	0.0252411	Aeromonas salmonicida subsp. salmonicida	genus	Aeromonas	genus	Aeromonas	-	-	-
GCA_038562705.1	AC279	1	7177	0.517347081	rep_cluster_2021	001456__CP010950	MOBV	CP026408_00012	-	-	-	-	mobilizable	CP010950	0.0501998	Aeromonas hydrophila	genus	Aeromonas	genus	Aeromonas	-	-	-
GCA_020639385.1	novel_ff1d335385d3ddcb6ff76b33bd2f0d86	1	7109	0.529891687	rep_cluster_2021	001456__CP010950	MOBV	CP026408_00012	-	-	-	-	mobilizable	CP010950	0.0659724	Aeromonas hydrophila	genus	Aeromonas	genus	Aeromonas	-	-	-
GCA_963896405.1	novel_ff1d335385d3ddcb6ff76b33bd2f0d86	1	7109	0.529891687	rep_cluster_2021	001456__CP010950	MOBV	CP026408_00012	-	-	-	-	mobilizable	CP010950	0.0659724	Aeromonas hydrophila	genus	Aeromonas	genus	Aeromonas	-	-	-
GCA_003611985.1	novel_2df2311a9c99fbf7e333126f1a1dae99	1	7082	0.553515956	-	-	MOBP	NC_004925_00006	-	-	-	-	mobilizable	MF621618	0.0631684	Aeromonas salmonicida subsp. salmonicida	genus	Aeromonas	genus	Aeromonas	-	-	-
GCA_021165625.1	AC146	1	6975	0.460737527	rep_cluster_2022	001457__CP022173	-	-	-	-	-	-	non-mobilizable	CP026410	0.000906124	Aeromonas sp. ASNIH2	genus	Aeromonas	genus	Aeromonas	-	-	-
GCA_963898065.1	AC146	1	6975	0.460737527	rep_cluster_2022	001457__CP022173	-	-	-	-	-	-	non-mobilizable	CP026410	0.000906124	Aeromonas sp. ASNIH2	genus	Aeromonas	genus	Aeromonas	-	-	-
GCA_029164165.1	novel_ee281146dc4722b6470fc28b7b647b38	1	6924	0.546938186	rep_cluster_1195	000483__CP010949_00006	-	-	-	-	-	-	non-mobilizable	CP028562	0.0608169	Aeromonas hydrophila subsp. hydrophila	class	Gammaproteobacteria	class	Gammaproteobacteria	-	-	-
GCA_029164105.1	novel_6bda7744436200c746fd1b27f62f25fb	1	6884	0.546484602	rep_cluster_1195	000483__CP010949_00006	-	-	-	-	-	-	non-mobilizable	CP028562	0.0653942	Aeromonas hydrophila subsp. hydrophila	class	Gammaproteobacteria	class	Gammaproteobacteria	-	-	-
GCA_036991245.1	AB229	1	6828	0.557703574	-	-	-	-	-	-	-	-	non-mobilizable	HE578058	0.0588483	Shigella sp. LN126	order	Enterobacterales	order	Enterobacterales	-	-	-
GCA_031913895.1	AC265	1	6806	0.528063473	rep_cluster_2020	001454__CP021655	MOBV	NC_019014_00001	-	-	-	-	mobilizable	LT635660	0.0554283	Aeromonas dhakensis	genus	Aeromonas	genus	Aeromonas	-	-	-
GCA_026230515.1	AC280	1	6753	0.530134755	rep_cluster_2021	001456__CP010950	MOBV	CP026408_00012	-	-	-	-	mobilizable	LT635652	0.0333664	Aeromonas caviae	genus	Aeromonas	genus	Aeromonas	-	-	-
GCA_029164485.1	novel_2c67d481c855c4b12790c5adc7f7b77c	1	6719	0.565262688	rep_cluster_2021	001456__CP010950	MOBV	CP026408_00012	-	-	-	-	mobilizable	LT635652	0.0600659	Aeromonas caviae	genus	Aeromonas	genus	Aeromonas	-	-	-
GCA_022921155.1	AC216	1	6668	0.545290942	rep_cluster_1068	000312__NC_016849_00003	MOBP	NC_016611_00011	-	-	-	-	mobilizable	NC_016849	0.0138485	Aeromonas hydrophila	genus	Aeromonas	genus	Aeromonas	genus	Aeromonas	22862417
GCA_016729985.1	AD312	1	6468	0.604050711	-	-	-	-	-	-	-	-	non-mobilizable	KX434882	0.0118927	Klebsiella pneumoniae	family	Enterobacteriaceae	family	Enterobacteriaceae	-	-	-
GCA_032094955.1	novel_82d20accf247de3fcf718b9feabece47	1	6395	0.537451134	rep_cluster_2020	001454__CP021655	MOBV	NC_019014_00001	-	-	-	-	mobilizable	AP012343	0.0702918	Aeromonas dhakensis AAK1	genus	Aeromonas	genus	Aeromonas	-	-	-
GCA_038562705.1	AE766	1	6291	0.547339656	-	-	MOBP	MF621618_00010	-	-	-	-	mobilizable	KU499859	0.0437856	Aeromonas salmonicida subsp. salmonicida	genus	Aeromonas	genus	Aeromonas	-	-	-
GCA_021608705.1	AB981	1	6285	0.551471758	rep_cluster_1010	000243__NC_004923_00006	-	-	-	-	-	-	non-mobilizable	CP010949	0.0590885	Aeromonas hydrophila	genus	Aeromonas	genus	Aeromonas	genus	Aeromonas	22862417
GCA_022875935.1	AC776	2	5947	0.503951572	-	-	-	-	-	-	-	-	non-mobilizable	CP025946	0.0489202	Escherichia coli	genus	Escherichia	genus	Escherichia	-	-	-
GCA_014169795.1	novel_3e1c2176e3e7a8b11ef9ae0a4a7ef94e	1	5942	0.495624369	rep_cluster_2022	001457__CP022173	-	-	-	-	-	-	non-mobilizable	CP026123	0.0696435	Aeromonas sp. ASNIH5	genus	Aeromonas	genus	Aeromonas	-	-	-
GCA_963890395.1	novel_3e1c2176e3e7a8b11ef9ae0a4a7ef94e	1	5942	0.495624369	rep_cluster_2022	001457__CP022173	-	-	-	-	-	-	non-mobilizable	CP026123	0.0696435	Aeromonas sp. ASNIH5	genus	Aeromonas	genus	Aeromonas	-	-	-
GCA_014169835.1	AD558	1	5914	0.544808928	rep_cluster_1069	000314__AY301065_00004	MOBP	NC_004924_00007	-	-	-	-	mobilizable	AY301065	0.0565317	Aeromonas salmonicida subsp. salmonicida A449	genus	Aeromonas	genus	Aeromonas	genus	Aeromonas	22862417
GCA_032853125.1	novel_76dc310d323ce30ee735b9de1781c03c	1	5865	0.534526854	rep_cluster_1069	000315__CP022180_00010	MOBP,MOBP	NC_004338_00003,NC_004924_00007	-	-	-	-	mobilizable	AY301065	0.0759181	Aeromonas salmonicida subsp. salmonicida A449	genus	Aeromonas	genus	Aeromonas	genus	Aeromonas	22862417
GCA_033624905.1	novel_25b80e3718f804545a100c6555e1de71	1	5821	0.569833362	rep_cluster_1195	000483__CP010949_00006	-	-	-	-	-	-	non-mobilizable	CP013179	0.0882637	Aeromonas hydrophila	class	Gammaproteobacteria	class	Gammaproteobacteria	-	-	-
GCA_016461675.1	AC216	1	5820	0.558419244	rep_cluster_1068	000312__NC_016849_00003	-	-	-	-	-	-	non-mobilizable	NC_016849	0.0239829	Aeromonas hydrophila	genus	Aeromonas	genus	Aeromonas	genus	Aeromonas	22862417
GCA_009833025.1	AA665	1	5625	0.528711111	rep_cluster_2350,rep_cluster_2358	CP041342_00001,CP000974_00005	-	-	-	-	MOBP	NC_014477	mobilizable	CP014772	0.00944662	Mucilaginibacter sp. PAMC 26640	genus	Mucilaginibacter	genus	Mucilaginibacter	-	-	-
GCA_016729355.1	AE766	1	5568	0.586386494	-	-	MOBP,MOBP	CP021656_00001,MF621618_00010	-	-	-	-	mobilizable	KU499859	0.0210181	Aeromonas salmonicida subsp. salmonicida	genus	Aeromonas	genus	Aeromonas	-	-	-
GCA_026230465.1	AC280	1	5549	0.542259867	rep_cluster_2021	001456__CP010950	MOBV	CP026408_00012	-	-	-	-	mobilizable	LT635652	0.00243596	Aeromonas caviae	genus	Aeromonas	genus	Aeromonas	-	-	-
GCA_019348735.1	AD562	1	5526	0.559717698	rep_cluster_1069	000316__KT334398_00001	-	-	-	-	-	-	non-mobilizable	KT334398	0.0491	Aeromonas salmonicida	genus	Aeromonas	genus	Aeromonas	genus	Aeromonas	22862417
GCA_002906945.1	AC280	1	5499	0.542280415	rep_cluster_2021	001456__CP010950	MOBV	CP026408_00012	-	-	-	-	mobilizable	LT635652	0.00249129	Aeromonas caviae	genus	Aeromonas	genus	Aeromonas	-	-	-
GCA_963877085.1	AC280	1	5499	0.542280415	rep_cluster_2021	001456__CP010950	MOBV	CP026408_00012	-	-	-	-	mobilizable	LT635652	0.00249129	Aeromonas caviae	genus	Aeromonas	genus	Aeromonas	-	-	-
GCA_036991205.1	AD559	1	5452	0.53760088	rep_cluster_1069	000315__CP022180_00010	-	-	-	-	-	-	non-mobilizable	CP013180	0.0106545	Aeromonas hydrophila	genus	Aeromonas	genus	Aeromonas	genus	Aeromonas	22862417
GCA_026230605.1	AC280	1	5430	0.542173112	rep_cluster_2021	001456__CP010950	MOBV	CP026408_00012	-	-	-	-	mobilizable	LT635652	0.00277069	Aeromonas caviae	genus	Aeromonas	genus	Aeromonas	-	-	-
GCA_003265545.1	AB980	1	5386	0.590790939	rep_cluster_1195	000483__CP010949_00006	-	-	-	-	-	-	non-mobilizable	CP013179	0.057671	Aeromonas hydrophila	class	Gammaproteobacteria	class	Gammaproteobacteria	-	-	-
GCA_900491685.1	AB980	1	5386	0.590790939	rep_cluster_1195	000483__CP010949_00006	-	-	-	-	-	-	non-mobilizable	CP013179	0.057671	Aeromonas hydrophila	class	Gammaproteobacteria	class	Gammaproteobacteria	-	-	-
GCA_963878735.1	AB980	1	5386	0.590790939	rep_cluster_1195	000483__CP010949_00006	-	-	-	-	-	-	non-mobilizable	CP013179	0.057671	Aeromonas hydrophila	class	Gammaproteobacteria	class	Gammaproteobacteria	-	-	-
GCA_963900105.1	AB980	1	5386	0.590790939	rep_cluster_1195	000483__CP010949_00006	-	-	-	-	-	-	non-mobilizable	CP013179	0.057671	Aeromonas hydrophila	class	Gammaproteobacteria	class	Gammaproteobacteria	-	-	-
GCA_016461755.1	AE766	1	5375	0.58344186	-	-	MOBP	NC_004925_00006	-	-	-	-	mobilizable	KU499859	0.0184965	Aeromonas salmonicida subsp. salmonicida	genus	Aeromonas	genus	Aeromonas	-	-	-
GCA_029164305.1	AD559	1	5264	0.552241641	rep_cluster_1069	000316__KT334398_00001	MOBP	NC_004924_00007	-	-	-	-	mobilizable	CP013968	0.052714	Aeromonas hydrophila	genus	Aeromonas	genus	Aeromonas	genus	Aeromonas	22862417
GCA_029164325.1	AD559	1	5264	0.552431611	rep_cluster_1069	000316__KT334398_00001	MOBP	NC_004924_00007	-	-	-	-	mobilizable	CP013968	0.0525139	Aeromonas hydrophila	genus	Aeromonas	genus	Aeromonas	genus	Aeromonas	22862417
GCA_029164345.1	AD559	1	5264	0.552431611	rep_cluster_1069	000316__KT334398_00001	MOBP	NC_004924_00007	-	-	-	-	mobilizable	CP013968	0.0525139	Aeromonas hydrophila	genus	Aeromonas	genus	Aeromonas	genus	Aeromonas	22862417
GCA_029164365.1	AD559	1	5264	0.552431611	rep_cluster_1069	000316__KT334398_00001	MOBP	NC_004924_00007	-	-	-	-	mobilizable	CP013968	0.0525139	Aeromonas hydrophila	genus	Aeromonas	genus	Aeromonas	genus	Aeromonas	22862417
GCA_029164385.1	AD559	1	5264	0.552431611	rep_cluster_1069	000316__KT334398_00001	MOBP	NC_004924_00007	-	-	-	-	mobilizable	CP013968	0.0525139	Aeromonas hydrophila	genus	Aeromonas	genus	Aeromonas	genus	Aeromonas	22862417
GCA_029164405.1	AD559	1	5264	0.552431611	rep_cluster_1069	000316__KT334398_00001	MOBP	NC_004924_00007	-	-	-	-	mobilizable	CP013968	0.0525139	Aeromonas hydrophila	genus	Aeromonas	genus	Aeromonas	genus	Aeromonas	22862417
GCA_029164425.1	AD559	1	5264	0.552431611	rep_cluster_1069	000316__KT334398_00001	MOBP	NC_004924_00007	-	-	-	-	mobilizable	CP013968	0.0525139	Aeromonas hydrophila	genus	Aeromonas	genus	Aeromonas	genus	Aeromonas	22862417
GCA_029164465.1	AD559	1	5264	0.552431611	rep_cluster_1069	000316__KT334398_00001	MOBP	NC_004924_00007	-	-	-	-	mobilizable	CP013968	0.0525139	Aeromonas hydrophila	genus	Aeromonas	genus	Aeromonas	genus	Aeromonas	22862417
GCA_029164505.1	AD559	1	5264	0.552431611	rep_cluster_1069	000316__KT334398_00001	MOBP	NC_004924_00007	-	-	-	-	mobilizable	CP013968	0.0525139	Aeromonas hydrophila	genus	Aeromonas	genus	Aeromonas	genus	Aeromonas	22862417
GCA_029164525.1	AD559	1	5264	0.552431611	rep_cluster_1069	000316__KT334398_00001	MOBP	NC_004924_00007	-	-	-	-	mobilizable	CP013968	0.0525139	Aeromonas hydrophila	genus	Aeromonas	genus	Aeromonas	genus	Aeromonas	22862417
GCA_016461755.1	AC431	2	5257	0.545368081	-	-	-	-	-	-	-	-	non-mobilizable	JQ319768	0.0232268	Escherichia coli	order	Enterobacterales	order	Enterobacterales	-	-	-
GCA_012029535.1	AE766	1	5242	0.567149943	-	-	MOBP	NC_004925_00006	-	-	-	-	mobilizable	KU499859	0.0400373	Aeromonas salmonicida subsp. salmonicida	genus	Aeromonas	genus	Aeromonas	-	-	-
GCA_026230515.1	AB983	1	5087	0.581089051	rep_cluster_1195	000483__CP010949_00006	MOBP	MF770241_00004	-	-	-	-	mobilizable	MF770241	0.00173271	Aeromonas sobria	class	Gammaproteobacteria	class	Gammaproteobacteria	-	-	-
GCA_003491365.1	AC272	1	5070	0.523076923	rep_cluster_2022	001457__CP022173	-	-	-	-	-	-	non-mobilizable	CP028134	0	Aeromonas veronii	genus	Aeromonas	genus	Aeromonas	-	-	-
GCA_036990685.1	AC247	1	5060	0.539920949	-	-	MOBV	MF621616_00007	-	-	-	-	mobilizable	MF621616	0.0487413	Aeromonas salmonicida subsp. salmonicida	class	Gammaproteobacteria	class	Gammaproteobacteria	-	-	-
GCA_006246395.1	AB983	1	5016	0.581339713	rep_cluster_1195	000483__CP010949_00006	MOBP	MF770241_00004	-	-	-	-	mobilizable	MF770241	0.00191916	Aeromonas sobria	class	Gammaproteobacteria	class	Gammaproteobacteria	-	-	-
GCA_014168995.1	AC145	1	4989	0.613148928	IncQ1	000198__KU644673_00005	MOBQ	KU644672_00003	-	-	-	-	mobilizable	KU644672	0.0168963	Aeromonas caviae	phylum	Pseudomonadota	phylum	Pseudomonadota	phylum	Pseudomonadota	2653965; 25389419; 20851899
GCA_009765635.1	AD562	1	4971	0.553610943	rep_cluster_1069	000316__KT334398_00001	-	-	-	-	-	-	non-mobilizable	KT334398	0.0533217	Aeromonas salmonicida	genus	Aeromonas	genus	Aeromonas	genus	Aeromonas	22862417
GCA_963886745.1	AD562	1	4971	0.553610943	rep_cluster_1069	000316__KT334398_00001	-	-	-	-	-	-	non-mobilizable	KT334398	0.0533217	Aeromonas salmonicida	genus	Aeromonas	genus	Aeromonas	genus	Aeromonas	22862417
GCA_022875935.1	AC216	2	4941	0.532888079	rep_cluster_1068	000312__NC_016849_00003	MOBP	NC_016611_00011	-	-	-	-	mobilizable	NC_016849	0.0129677	Aeromonas hydrophila	genus	Aeromonas	genus	Aeromonas	genus	Aeromonas	22862417
GCA_024583155.1	AC146	1	4928	0.48538961	rep_cluster_2022	001457__CP022173	-	-	-	-	-	-	non-mobilizable	CP026410	0.0311746	Aeromonas sp. ASNIH2	genus	Aeromonas	genus	Aeromonas	-	-	-
GCA_014169835.1	novel_6f7a088bfd4092f7dda3edecf955f73b	1	4897	0.56565244	-	-	MOBP	NC_016611_00011	-	-	-	-	mobilizable	CP026411	0.0637124	Aeromonas sp. ASNIH2	genus	Aeromonas	genus	Aeromonas	-	-	-
GCA_022875935.1	novel_edf4a6fdac299ace9cbd3662ce6d02d4	1	4827	0.541537187	-	-	MOBV	MF621616_00007	-	-	-	-	mobilizable	LT635657	0.0610707	Aeromonas veronii	genus	Aeromonas	genus	Aeromonas	-	-	-
GCA_012029585.1	novel_ef9c7c64d637baa3b387cc57748dcf2d	1	4755	0.537960042	rep_cluster_2021	001456__CP010950	MOBV	CP026408_00012	-	-	-	-	mobilizable	LT635654	0.0867434	Aeromonas caviae	genus	Aeromonas	genus	Aeromonas	-	-	-
GCA_963888625.1	novel_ef9c7c64d637baa3b387cc57748dcf2d	1	4755	0.537960042	rep_cluster_2021	001456__CP010950	MOBV	CP026408_00012	-	-	-	-	mobilizable	LT635654	0.0867434	Aeromonas caviae	genus	Aeromonas	genus	Aeromonas	-	-	-
GCA_003265545.1	AC216	1	4690	0.583795309	rep_cluster_1068	000312__NC_016849_00003	MOBP	NC_016611_00011	-	-	-	-	mobilizable	CP026411	0.00800497	Aeromonas sp. ASNIH2	genus	Aeromonas	genus	Aeromonas	genus	Aeromonas	22862417
GCA_026230505.1	AB980	1	4690	0.547761194	rep_cluster_1195	000483__CP010949_00006	-	-	-	-	-	-	non-mobilizable	CP013179	0.0503867	Aeromonas hydrophila	class	Gammaproteobacteria	class	Gammaproteobacteria	-	-	-
GCA_900491685.1	AC216	1	4690	0.583795309	rep_cluster_1068	000312__NC_016849_00003	MOBP	NC_016611_00011	-	-	-	-	mobilizable	CP026411	0.00800497	Aeromonas sp. ASNIH2	genus	Aeromonas	genus	Aeromonas	genus	Aeromonas	22862417
GCA_963878735.1	AC216	1	4690	0.583795309	rep_cluster_1068	000312__NC_016849_00003	MOBP	NC_016611_00011	-	-	-	-	mobilizable	CP026411	0.00800497	Aeromonas sp. ASNIH2	genus	Aeromonas	genus	Aeromonas	genus	Aeromonas	22862417
GCA_963900105.1	AC216	1	4690	0.583795309	rep_cluster_1068	000312__NC_016849_00003	MOBP	NC_016611_00011	-	-	-	-	mobilizable	CP026411	0.00800497	Aeromonas sp. ASNIH2	genus	Aeromonas	genus	Aeromonas	genus	Aeromonas	22862417
GCA_036990665.1	novel_6f191fbb8a04b18a97d8fdaf7a2a9b55	1	4685	0.539167556	-	-	MOBV	CP026408_00025	-	-	-	-	mobilizable	LT635659	0.0759181	Aeromonas veronii	genus	Aeromonas	genus	Aeromonas	-	-	-
GCA_012029585.1	AC266	1	4665	0.542336549	rep_cluster_2020	001454__CP021655	MOBV	NC_019014_00001	-	-	-	-	mobilizable	AP012343	0.0558655	Aeromonas dhakensis AAK1	genus	Aeromonas	genus	Aeromonas	-	-	-
GCA_963888625.1	AC266	1	4665	0.542336549	rep_cluster_2020	001454__CP021655	MOBV	NC_019014_00001	-	-	-	-	mobilizable	AP012343	0.0558655	Aeromonas dhakensis AAK1	genus	Aeromonas	genus	Aeromonas	-	-	-
GCA_030885205.1	AC216	1	4615	0.583531961	rep_cluster_1068	000312__NC_016849_00003	MOBP	NC_016611_00011	-	-	-	-	mobilizable	CP026411	0.00778092	Aeromonas sp. ASNIH2	genus	Aeromonas	genus	Aeromonas	genus	Aeromonas	22862417
GCA_014168995.1	novel_76e01eb7ad6206d59df5bd5ef76bba40	1	4608	0.538845486	-	-	MOBV	CP026408_00025	-	-	-	-	mobilizable	LT635657	0.0816138	Aeromonas veronii	genus	Aeromonas	genus	Aeromonas	-	-	-
GCA_033624905.1	novel_0ef31d701dad7983f1dda50d5455047b	1	4601	0.542056075	rep_cluster_2020	001454__CP021655	MOBV	NC_019014_00001	-	-	-	-	mobilizable	CP021655	0.0642645	Aeromonas salmonicida	genus	Aeromonas	genus	Aeromonas	-	-	-
GCA_026230505.1	novel_0b02ba5d780fe56de88498f82b539451	1	4461	0.528581036	rep_cluster_2022	001457__CP022173	-	-	-	-	-	-	non-mobilizable	LT635654	0.0829489	Aeromonas caviae	genus	Aeromonas	genus	Aeromonas	-	-	-
GCA_008119745.1	AF379	1	4444	0.568406841	rep_cluster_1195	000483__CP010949_00006	-	-	-	-	-	-	non-mobilizable	CP028562	0.0595738	Aeromonas hydrophila subsp. hydrophila	class	Gammaproteobacteria	class	Gammaproteobacteria	-	-	-
GCA_012029535.1	AC272	1	4419	0.531341933	rep_cluster_2022	001457__CP022173	-	-	-	-	-	-	non-mobilizable	CP028134	0.0319897	Aeromonas veronii	genus	Aeromonas	genus	Aeromonas	-	-	-
GCA_012029535.1	AC267	1	4333	0.552965613	rep_cluster_2020	001455__CP013181	MOBV	NC_019014_00001	-	-	-	-	mobilizable	CP013181	0.0593303	Aeromonas hydrophila	genus	Aeromonas	genus	Aeromonas	-	-	-
GCA_006246275.1	AC266	1	4314	0.543810848	rep_cluster_2020	001454__CP021655	MOBV	NC_019014_00001	-	-	-	-	mobilizable	AP012343	0.0473443	Aeromonas dhakensis AAK1	genus	Aeromonas	genus	Aeromonas	-	-	-
GCA_963883255.1	AC266	1	4314	0.543810848	rep_cluster_2020	001454__CP021655	MOBV	NC_019014_00001	-	-	-	-	mobilizable	AP012343	0.0473443	Aeromonas dhakensis AAK1	genus	Aeromonas	genus	Aeromonas	-	-	-
GCA_901212395.1	novel_d37b5230bf7a7a90e596ebeafb05829c	1	4304	0.55552974	rep_cluster_2020	001454__CP021655	MOBV	NC_019014_00001	-	-	-	-	mobilizable	AP012343	0.0637124	Aeromonas dhakensis AAK1	genus	Aeromonas	genus	Aeromonas	-	-	-
GCA_022953335.1	AC268	1	4067	0.534546349	rep_cluster_2020	001454__CP021655	MOBV	NC_019014_00001	-	-	-	-	mobilizable	LT635650	0.00170624	Aeromonas enteropelogenes	genus	Aeromonas	genus	Aeromonas	-	-	-
NB-180	AC268	1	3976	0.538229376	rep_cluster_2020	001454__CP021655	MOBV	NC_019014_00001	-	-	-	-	mobilizable	LT635650	0.00427048	Aeromonas enteropelogenes	genus	Aeromonas	genus	Aeromonas	-	-	-
GCA_018359845.1	AC507	3	3962	0.457849571	-	-	-	-	-	-	-	-	non-mobilizable	CP026407	0.0487413	Aeromonas sp. ASNIH2	class	Gammaproteobacteria	class	Gammaproteobacteria	-	-	-
GCA_000820285.1	AC268	1	3813	0.530291109	rep_cluster_2020	001454__CP021655	MOBV	NC_019014_00001	-	-	-	-	mobilizable	LT635650	0.051337	Aeromonas enteropelogenes	genus	Aeromonas	genus	Aeromonas	-	-	-
GCA_031323725.1	novel_1b66ca8c45645c8f2aecae62eab7df4a	1	3765	0.532005312	rep_cluster_2020	001455__CP013181	MOBV	NC_019014_00001	-	-	-	-	mobilizable	CP021655	0.0716227	Aeromonas salmonicida	genus	Aeromonas	genus	Aeromonas	-	-	-
GCA_021608235.1	AC821	1	3740	0.547593583	rep_cluster_2023	001459__CP010948	MOBV	CP044061_00002	-	-	-	-	mobilizable	CP044061	0.043179	Aeromonas veronii	genus	Aeromonas	genus	Aeromonas	-	-	-
GCA_963897185.1	AC821	1	3740	0.547593583	rep_cluster_2023	001459__CP010948	MOBV	CP044061_00002	-	-	-	-	mobilizable	CP044061	0.043179	Aeromonas veronii	genus	Aeromonas	genus	Aeromonas	-	-	-
GCA_029633935.1	AC821	1	3703	0.543073184	rep_cluster_2023	001459__CP010948	MOBV	CP044061_00002	-	-	-	-	mobilizable	LT635649	0.0460045	Aeromonas hydrophila	genus	Aeromonas	genus	Aeromonas	-	-	-
GCA_006243165.1	AC821	1	3684	0.542616721	rep_cluster_2023	001459__CP010948	MOBV	CP044061_00002	-	-	-	-	mobilizable	LT635649	0.0480354	Aeromonas hydrophila	genus	Aeromonas	genus	Aeromonas	-	-	-
GCA_030885205.1	AC215	1	3680	0.563043478	rep_cluster_1069	000316__KT334398_00001	-	-	-	-	-	-	non-mobilizable	CP026409	0.0339141	Aeromonas sp. ASNIH2	genus	Aeromonas	genus	Aeromonas	genus	Aeromonas	22862417
GCA_023958325.1	AC821	1	3481	0.555874749	rep_cluster_2023	001459__CP010948	MOBV	CP044061_00002	-	-	-	-	mobilizable	LT635649	0.0253218	Aeromonas hydrophila	genus	Aeromonas	genus	Aeromonas	-	-	-
GCA_033624905.1	AC821	1	3429	0.554389035	rep_cluster_2023	001459__CP010948	MOBV	CP044061_00002	-	-	-	-	mobilizable	LT635649	0.0259767	Aeromonas hydrophila	genus	Aeromonas	genus	Aeromonas	-	-	-
GCA_029164125.1	AD637	1	3426	0.5627554	-	-	-	-	-	-	-	-	non-mobilizable	LT635662	0.0192445	Aeromonas caviae	genus	Aeromonas	genus	Aeromonas	-	-	-
GCA_026230505.1	novel_79036f48b292dce2491dd8d5b7610b1b	1	3212	0.535180573	rep_cluster_2020	001454__CP021655	MOBV	NC_019014_00001	-	-	-	-	mobilizable	AP012343	0.0618432	Aeromonas dhakensis AAK1	genus	Aeromonas	genus	Aeromonas	-	-	-
GCA_029164105.1	AC821	1	3097	0.565385857	rep_cluster_2023	001459__CP010948	MOBV	CP044061_00002	-	-	-	-	mobilizable	CP010948	0.0250005	Aeromonas hydrophila	genus	Aeromonas	genus	Aeromonas	-	-	-
GCA_029164445.1	AF135	1	2990	0.461538462	-	-	-	-	-	-	-	-	non-mobilizable	CP028821	0.00940624	Klebsiella pneumoniae	genus	Klebsiella	genus	Klebsiella	-	-	-
GCA_022953335.1	AC823	1	2901	0.56601172	-	-	-	-	-	-	-	-	non-mobilizable	CP028564	0.0397669	Aeromonas hydrophila subsp. hydrophila	genus	Aeromonas	genus	Aeromonas	-	-	-
GCA_014169875.1	AC821	1	2881	0.583477959	rep_cluster_2023	001459__CP010948	MOBV	CP044061_00002	-	-	-	-	mobilizable	CP010948	0.028588	Aeromonas hydrophila	genus	Aeromonas	genus	Aeromonas	-	-	-
GCA_014169795.1	AC821	1	2838	0.582804792	rep_cluster_2023	001459__CP010948	MOBV	CP044061_00002	-	-	-	-	mobilizable	CP010948	0.000264084	Aeromonas hydrophila	genus	Aeromonas	genus	Aeromonas	-	-	-
GCA_963890395.1	AC821	1	2838	0.582804792	rep_cluster_2023	001459__CP010948	MOBV	CP044061_00002	-	-	-	-	mobilizable	CP010948	0.000264084	Aeromonas hydrophila	genus	Aeromonas	genus	Aeromonas	-	-	-
GCA_029164125.1	AC821	1	2810	0.579715302	rep_cluster_2023	001459__CP010948	MOBV	CP044061_00002	-	-	-	-	mobilizable	CP044061	0.0333664	Aeromonas veronii	genus	Aeromonas	genus	Aeromonas	-	-	-
GCA_014169875.1	AC823	1	2809	0.562833749	-	-	-	-	-	-	-	-	non-mobilizable	CP028564	0.0352724	Aeromonas hydrophila subsp. hydrophila	genus	Aeromonas	genus	Aeromonas	-	-	-
GCA_032285845.1	AC823	1	2802	0.552105639	-	-	-	-	-	-	-	-	non-mobilizable	CP028564	0.0300913	Aeromonas hydrophila subsp. hydrophila	genus	Aeromonas	genus	Aeromonas	-	-	-
GCA_021165625.1	AD092	1	2695	0.44060876	-	-	-	-	-	-	-	-	non-mobilizable	NC_010064	0.0531179	Escherichia coli	order	Enterobacterales	order	Enterobacterales	-	-	-
GCA_963898065.1	AD092	1	2695	0.44060876	-	-	-	-	-	-	-	-	non-mobilizable	NC_010064	0.0531179	Escherichia coli	order	Enterobacterales	order	Enterobacterales	-	-	-
GCA_038562705.1	AF990	1	2605	0.579654511	rep_cluster_2003	001441__KC525245	-	-	-	-	-	-	non-mobilizable	KC525245	0.037311	Aeromonas hydrophila	genus	Aeromonas	genus	Aeromonas	-	-	-
GCA_026230505.1	novel_6c9497829c8ecd875092eaf6acbbd5a8	1	2598	0.561200924	rep_cluster_2020	001454__CP021655	-	-	-	-	-	-	non-mobilizable	CP028563	0.0893096	Aeromonas hydrophila subsp. hydrophila	genus	Aeromonas	genus	Aeromonas	-	-	-
GCA_026230515.1	AB951	1	2192	0.491332117	rep_cluster_2350	CP041342_00001	-	-	-	-	-	-	non-mobilizable	NC_019053	0.0172424	Escherichia coli	multi-phylla	Actinomycetota,Bacillota,Bacteroidota,Pseudomonadota	multi-phylla	Actinomycetota,Bacillota,Bacteroidota,Pseudomonadota	genus	Escherichia	6263753; 17122402; 26802429
GCA_026230505.1	AB951	1	1996	0.491482966	rep_cluster_2350	CP041342_00001	-	-	-	-	-	-	non-mobilizable	NC_019053	0.0220623	Escherichia coli	multi-phylla	Actinomycetota,Bacillota,Bacteroidota,Pseudomonadota	multi-phylla	Actinomycetota,Bacillota,Bacteroidota,Pseudomonadota	genus	Escherichia	6263753; 17122402; 26802429
GCA_012029595.1	AB951	1	1779	0.504215852	rep_cluster_2350	CP041342_00001	-	-	-	-	-	-	non-mobilizable	NC_019053	0.0166117	Escherichia coli	multi-phylla	Actinomycetota,Bacillota,Bacteroidota,Pseudomonadota	multi-phylla	Actinomycetota,Bacillota,Bacteroidota,Pseudomonadota	genus	Escherichia	6263753; 17122402; 26802429
GCA_000409545.1	AB951	1	1777	0.473269555	ColRNAI_rep_cluster_1857	GU949535_00001	-	-	-	-	-	-	non-mobilizable	NC_019053	0.0252411	Escherichia coli	multi-phylla	Bacillota,Pseudomonadota	multi-phylla	Bacillota,Pseudomonadota	genus	Klebsiella	23800906; 24777092
GCA_012029595.1	AA665	1	1394	0.553802009	-	-	-	-	-	-	-	-	non-mobilizable	CP014772	0.0558655	Mucilaginibacter sp. PAMC 26640	genus	Mucilaginibacter	genus	Mucilaginibacter	-	-	-
GCA_026230455.1	AB951	1	1390	0.496402878	rep_cluster_2350	CP041342_00001	-	-	-	-	-	-	non-mobilizable	NC_019053	0.035505	Escherichia coli	multi-phylla	Actinomycetota,Bacillota,Bacteroidota,Pseudomonadota	multi-phylla	Actinomycetota,Bacillota,Bacteroidota,Pseudomonadota	genus	Escherichia	6263753; 17122402; 26802429
GCA_026230585.1	AB951	1	1313	0.50571211	rep_cluster_2350	CP041342_00001	-	-	-	-	-	-	non-mobilizable	NC_019053	0.0345853	Escherichia coli	multi-phylla	Actinomycetota,Bacillota,Bacteroidota,Pseudomonadota	multi-phylla	Actinomycetota,Bacillota,Bacteroidota,Pseudomonadota	genus	Escherichia	6263753; 17122402; 26802429
GCA_022875935.1	AD466	1	1265	0.637944664	-	-	-	-	-	-	-	-	non-mobilizable	MH674200	0.0560862	Escherichia coli	family	Enterobacteriaceae	family	Enterobacteriaceae	-	-	-
GCA_001647435.1	AE232	1	991	0.544904137	-	-	-	-	-	-	-	-	non-mobilizable	NC_003789	0.0517248	Klebsiella sp. KCL-2	genus	Klebsiella	genus	Klebsiella	-	-	-
